# Supplementary material for: Comparison of gene expression of Paramecium bursaria with and without Chlorella variabilis symbionts
Source: BMC Genomics. 2014 Mar 10;15(1):183. doi: 10.1186/1471-2164-15-183 (PMC4029085; doi:10.1186/1471-2164-15-183)
Supplement: Supplementary file 3 — Additional file 3: Data for Paramecium bursaria transcripts. The first five columns show the Trinity sequence name, length (bp), and functional annotations from different databases: Swiss-Prot, UniRef90, and gene ontology (GO). The remaining four columns show data of differential expression analysis using edgeR: log2 Fold Changes (logFC), log-counts-per-million (logCPM), P-values, and False Discovery Rate (FDR) adjusted P-values. (CSV 3 MB) [file 12864_2013_7024_MOESM3_ESM.csv]

Trinity	length (bp)	SwissProt	UniRef90	GO	logFC	logCPM	P-value	FDR
comp44677_c0	606	|	|	|	-5.4419186933	5.738647928	1.002878e-216	1.058738e-212
comp23536_c0	1266	|	A0E8Z1|Chromosome undetermined scaffold_83, whole genome shotgun sequence Tax=Paramecium tetraurelia	|	5.6657327581	6.543148702	2.915656e-202	1.539029e-198
comp47181_c0	1757	sp|O76329|ACTNB_DICDI|Interaptin OS=Dictyostelium discoideum	A0BTE2|Chromosome undetermined scaffold_127, whole genome shotgun sequence Tax=Paramecium tetraurelia	|	5.9551766940	5.155002122	5.882685e-201	2.070117e-197
comp45262_c0	1813	sp|O76329|ACTNB_DICDI|Interaptin OS=Dictyostelium discoideum	A0E2D9|Chromosome undetermined scaffold_74, whole genome shotgun sequence Tax=Paramecium tetraurelia	GO:0005525|GTP binding	5.4840166953	5.917098855	6.779329e-200	1.789234e-196
comp38176_c0	999	|	A0DTS1|Chromosome undetermined scaffold_63, whole genome shotgun sequence Tax=Paramecium tetraurelia	GO:0005975|GO:0042132|GO:0042578|carbohydrate metabolic process|fructose 1_6-bisphosphate 1-phosphatase activity|phosphoric ester hydrolase activity	-6.2490406571	8.257841268	4.134185e-182	8.728918e-179
comp32641_c0	3280	sp|Q54DV3|Y2016_DICDI|von Willebrand factor A domain-containing protein DDB_G0292016 OS=Dictyostelium discoideum	A0D130|Chromosome undetermined scaffold_333, whole genome shotgun sequence Tax=Paramecium tetraurelia	|	5.4352579541	7.305909890	2.666962e-180	4.692520e-177
comp43044_c0	2015	sp|P09446|HSP7A_CAEEL|Heat shock 70 kDa protein A OS=Caenorhabditis elegans	Q3SD89|Chromosome undetermined scaffold_91, whole genome shotgun sequence Tax=Paramecium	|	5.6011546135	5.168041096	2.101734e-171	3.169716e-168
comp36171_c0	1081	|	|	|	6.0561680343	8.359785261	9.157911e-166	1.208501e-162
comp36242_c0	762	sp|P16413|GSTMU_CAVPO|Glutathione S-transferase B OS=Cavia porcellus	A0BZ52|Chromosome undetermined scaffold_138, whole genome shotgun sequence Tax=Paramecium tetraurelia	GO:0005515|protein binding	-5.7490142711	8.159297792	3.352539e-160	3.932528e-157
comp36383_c0	3014	sp|Q54UW4|Y0777_DICDI|Bromodomain-containing protein DDB_G0280777 OS=Dictyostelium discoideum	A5E2W6|Predicted protein Tax=Lodderomyces elongisporus NRRL YB-4239	|	5.3335996310	7.242758893	7.596332e-160	8.019448e-157
comp41907_c0	1785	|	A0E2D9|Chromosome undetermined scaffold_74, whole genome shotgun sequence Tax=Paramecium tetraurelia	GO:0005525|GTP binding	4.2321836979	5.774032653	3.859207e-159	3.703786e-156
comp21747_c0	1382	sp|P91573|WRT6_CAEEL|Warthog protein 6 OS=Caenorhabditis elegans	UPI00022476BB|UPI00022476BB related cluster Tax=unknown	GO:0005525|GO:0006508|GO:0008233|GTP binding|peptidase activity|proteolysis	5.1808886644	4.435748419	3.188227e-154	2.804843e-151
comp33280_c0	1778	|	H3BIE8|Uncharacterized protein Tax=Latimeria chalumnae	|	4.9533811718	5.300369114	1.066387e-153	8.659886e-151
comp42077_c0	1416	sp|Q9LNQ4|ALA4_ARATH|Putative phospholipid-transporting ATPase 4 OS=Arabidopsis thaliana	A0DK35|Chromosome undetermined scaffold_54, whole genome shotgun sequence Tax=Paramecium tetraurelia	|	6.4201687979	8.811709572	5.274194e-148	3.977119e-145
comp43321_c0	5544	sp|Q54MG4|Y5975_DICDI|von Willebrand factor A domain-containing protein DDB_G0285975 OS=Dictyostelium discoideum	A0CCS0|Chromosome undetermined scaffold_168, whole genome shotgun sequence Tax=Paramecium tetraurelia	|	3.9655379862	5.363331718	1.617474e-140	1.138378e-137
comp36152_c0	738	|	|	|	5.5889162911	3.817110986	7.991704e-140	5.273026e-137
comp42077_c1	2141	sp|P98200|AT8A2_MOUSE|Probable phospholipid-transporting ATPase IB OS=Mus musculus	A0DK35|Chromosome undetermined scaffold_54, whole genome shotgun sequence Tax=Paramecium tetraurelia	GO:0000166|GO:0046872|metal ion binding|nucleotide binding	7.1109208487	8.491723494	2.998510e-139	1.862075e-136
comp22470_c0	859	|	A0BUA9|Chromosome undetermined scaffold_129, whole genome shotgun sequence Tax=Paramecium tetraurelia	|	3.9652442122	5.306988304	8.309864e-138	4.873735e-135
comp46195_c0	1020	|	B0EIZ9|Putative uncharacterized protein Tax=Entamoeba dispar SAW760	|	-4.1644580710	4.641992384	4.786373e-137	2.659460e-134
comp25121_c0	848	|	|	|	8.8335035554	3.304394766	1.394091e-136	7.358708e-134
comp38589_c0	2744	sp|Q54G05|LRRX1_DICDI|Putative leucine-rich repeat-containing protein DDB_G0290503 OS=Dictyostelium discoideum	Q23CY4|Putative uncharacterized protein Tax=Tetrahymena thermophila SB210	GO:0005525|GTP binding	3.8761907125	5.376625628	2.973062e-133	1.494601e-130
comp37914_c0	2229	sp|O76329|ACTNB_DICDI|Interaptin OS=Dictyostelium discoideum	A2EN31|Viral A-type inclusion protein, putative Tax=Trichomonas vaginalis	|	4.0860989261	4.557450427	8.942910e-126	4.291377e-123
comp38696_c0	1673	sp|Q5UNS8|YR665_MIMIV|Uncharacterized protein R665 OS=Acanthamoeba polyphaga mimivirus	H2BZ71|Short-chain dehydrogenase Tax=Gillisia limnaea DSM 15749	GO:0008152|GO:0016491|metabolic process|oxidoreductase activity	3.9648394923	4.810942413	1.344784e-124	6.172560e-122
comp22432_c0	2583	|	B0EB97|Putative uncharacterized protein Tax=Entamoeba dispar SAW760	GO:0005525|GTP binding	3.9086530177	6.008802278	8.869544e-124	3.901491e-121
comp45676_c0	1498	|	A0E2D9|Chromosome undetermined scaffold_74, whole genome shotgun sequence Tax=Paramecium tetraurelia	GO:0005525|GTP binding	3.5428043594	5.886214088	3.624711e-122	1.530643e-119
comp34757_c0	512	|	|	|	-4.7905211571	8.795031653	1.708651e-119	6.937780e-117
comp31899_c0	2457	sp|B4JTF5|HH_DROGR|Protein hedgehog OS=Drosophila grimshawi	Q175B3|Hedgehog Tax=Aedes aegypti	GO:0006508|GO:0008233|peptidase activity|proteolysis	3.5130498449	5.392800360	4.239553e-119	1.657665e-116
comp37306_c0	1122	sp|Q87AD3|Y1893_XYLFT|UPF0394 membrane protein PD_1893 OS=Xylella fastidiosa (strain Temecula1 / ATCC 700964)	A0CSN5|Chromosome undetermined scaffold_26, whole genome shotgun sequence Tax=Paramecium tetraurelia	|	-4.6648964910	5.986823556	4.627610e-118	1.744774e-115
comp39841_c0	1840	sp|Q8I659|YPF11_PLAF7|Uncharacterized protein PFB0765w OS=Plasmodium falciparum (isolate 3D7)	D2VKR0|Pesticin domain protein Tax=Naegleria gruberi	|	4.6092180318	3.905701344	3.801857e-117	1.384007e-114
comp35621_c0	898	sp|B9JUA0|PHS_AGRVS|Putative pterin-4-alpha-carbinolamine dehydratase OS=Agrobacterium vitis (strain S4 / ATCC BAA-846)	A0CE77|Chromosome undetermined scaffold_170, whole genome shotgun sequence Tax=Paramecium tetraurelia	GO:0006729|GO:0008124|4-alpha-hydroxytetrahydrobiopterin dehydratase activity|tetrahydrobiopterin biosynthetic process	4.8400835820	8.891110504	1.551459e-114	5.459583e-112
comp40973_c0	2112	sp|P54697|MYOJ_DICDI|Myosin-J heavy chain OS=Dictyostelium discoideum	Q23BU7|Putative uncharacterized protein Tax=Tetrahymena thermophila SB210	|	3.3620545875	5.773235063	3.160381e-114	1.076263e-111
comp23546_c0	679	|	F5ULW0|Putative uncharacterized protein Tax=Microcoleus vaginatus FGP-2	|	3.5091978075	5.106981318	3.927274e-114	1.295632e-111
comp37599_c0	1340	|	|	|	3.4393741963	5.848503496	7.914857e-110	2.532035e-107
comp43629_c0	5557	sp|Q58741|Y1345_METJA|TPR repeat-containing protein MJ1345 OS=Methanocaldococcus jannaschii (strain ATCC 43067 / DSM 2661 / JAL-1 / JCM 10045 / NBRC 100440)	A0D976|Chromosome undetermined scaffold_413, whole genome shotgun sequence. (Fragment) Tax=Paramecium tetraurelia	GO:0005515|protein binding	4.1494182253	3.963020469	4.594350e-109	1.426546e-106
comp37208_c0	2952	sp|Q54G05|LRRX1_DICDI|Putative leucine-rich repeat-containing protein DDB_G0290503 OS=Dictyostelium discoideum	Q54G05|Putative leucine-rich repeat-containing protein DDB_G0290503 Tax=Dictyostelium discoideum	|	4.5018943164	3.639688208	1.269068e-107	3.827872e-105
comp23624_c0	1339	|	A0CU88|Chromosome undetermined scaffold_28, whole genome shotgun sequence Tax=Paramecium tetraurelia	|	3.3012887878	5.447483322	3.442321e-103	1.009461e-100
comp39128_c0	1612	sp|Q8IBS5|CDPK4_PLAF7|Calcium-dependent protein kinase 4 OS=Plasmodium falciparum (isolate 3D7)	A0D2S7|Chromosome undetermined scaffold_35, whole genome shotgun sequence Tax=Paramecium tetraurelia	GO:0004672|GO:0005524|GO:0006468|ATP binding|protein kinase activity|protein phosphorylation	3.0847392990	6.341969622	1.840250e-101	5.250680e-99
comp33383_c0	1471	sp|Q09170|CDS1_SCHPO|Serine/threonine-protein kinase cds1 OS=Schizosaccharomyces pombe (strain 972 / ATCC 24843)	A0CD50|Chromosome undetermined scaffold_17, whole genome shotgun sequence Tax=Paramecium tetraurelia	GO:0004672|GO:0005524|GO:0006468|ATP binding|protein kinase activity|protein phosphorylation	3.3157724045	6.005608074	3.161825e-101	8.784048e-99
comp35846_c0	728	|	A0BVN4|Chromosome undetermined scaffold_130, whole genome shotgun sequence Tax=Paramecium tetraurelia	GO:0005515|protein binding	-3.9213430353	7.990974361	2.480808e-100	6.715355e-98
comp39896_c0	5469	sp|O18158|OGT1_CAEEL|UDP-N-acetylglucosamine--peptide N-acetylglucosaminyltransferase OS=Caenorhabditis elegans	Q10XK5|Tetratricopeptide TPR_2 Tax=Trichodesmium erythraeum IMS101	GO:0005515|protein binding	3.5969616973	5.819936406	8.515502e-100	2.247454e-97
comp32732_c0	526	sp|P17053|G168_PARPR|G surface protein, allelic form 168 OS=Paramecium primaurelia	A0BUZ4|Chromosome undetermined scaffold_13, whole genome shotgun sequence Tax=Paramecium tetraurelia	|	-4.6480952964	6.225840262	1.639117e-99	4.220525e-97
comp21773_c0	1476	|	A0E2D9|Chromosome undetermined scaffold_74, whole genome shotgun sequence Tax=Paramecium tetraurelia	GO:0005525|GTP binding	5.1276322458	2.983789440	1.641696e-97	4.126520e-95
comp38607_c0	1534	|	A0BY43|Chromosome undetermined scaffold_136, whole genome shotgun sequence Tax=Paramecium tetraurelia	|	-3.2218500901	4.771078889	1.352540e-94	3.320644e-92
comp25572_c0	697	|	|	|	4.0886074076	5.116525662	2.522035e-94	6.051164e-92
comp40109_c0	1335	sp|Q84UI5|MPK1_ORYSJ|Mitogen-activated protein kinase 1 OS=Oryza sativa subsp. japonica	A0E836|Chromosome undetermined scaffold_82, whole genome shotgun sequence Tax=Paramecium tetraurelia	GO:0004672|GO:0005524|GO:0006468|ATP binding|protein kinase activity|protein phosphorylation	-4.4553473850	2.980306904	1.138815e-92	2.671659e-90
comp38079_c0	1083	|	A0BZI7|Chromosome undetermined scaffold_139, whole genome shotgun sequence Tax=Paramecium tetraurelia	|	4.2673864736	8.714235860	1.925707e-90	4.419497e-88
comp40817_c0	3579	sp|Q54MJ7|ALAM_DICDI|Probable alanine aminotransferase, mitochondrial OS=Dictyostelium discoideum	A0BY66|Chromosome undetermined scaffold_136, whole genome shotgun sequence Tax=Paramecium tetraurelia	GO:0009058|GO:0030170|biosynthetic process|pyridoxal phosphate binding	-3.5751342621	7.297563788	3.139193e-90	7.051163e-88
comp38551_c0	1567	sp|Q54KB7|DHE3_DICDI|Glutamate dehydrogenase, mitochondrial OS=Dictyostelium discoideum	A0BLL2|Chromosome undetermined scaffold_114, whole genome shotgun sequence Tax=Paramecium tetraurelia	GO:0006520|GO:0016491|GO:0055114|cellular amino acid metabolic process|oxidation-reduction process|oxidoreductase activity	-4.2998887333	8.820533820	3.639186e-90	8.003935e-88
comp37538_c0	1228	|	|	|	3.3441510804	4.273568058	6.262968e-90	1.349350e-87
comp40590_c0	747	|	A0CFZ2|Chromosome undetermined scaffold_178, whole genome shotgun sequence Tax=Paramecium tetraurelia	|	4.1789153358	3.315146334	3.634814e-89	7.674546e-87
comp41438_c0	1030	sp|Q54VY3|Y6355_DICDI|Putative uncharacterized protein DDB_G0280065 OS=Dictyostelium discoideum	G0R2X8|Putative uncharacterized protein Tax=Ichthyophthirius multifiliis strain G5	|	3.5036077522	3.836139503	2.357391e-85	4.879799e-83
comp40475_c0	3052	sp|Q64430|ATP7A_MOUSE|Copper-transporting ATPase 1 OS=Mus musculus	A0BTG6|Chromosome undetermined scaffold_127, whole genome shotgun sequence Tax=Paramecium tetraurelia	GO:0000166|GO:0046872|metal ion binding|nucleotide binding	2.9293914084	5.083069735	5.518943e-85	1.120451e-82
comp38627_c2	1478	|	O65314|Actin Tax=Scherffelia dubia	|	3.0105039007	4.933307815	9.856799e-85	1.963363e-82
comp36553_c0	592	|	|	|	3.0684231306	5.865298939	1.092467e-83	2.135773e-81
comp24634_c0	1179	sp|Q9S7G7|MB3R1_ARATH|Myb-related protein 3R-1 OS=Arabidopsis thaliana	A0E8U3|Chromosome undetermined scaffold_83, whole genome shotgun sequence Tax=Paramecium tetraurelia	|	3.0668709890	4.644352439	1.289351e-83	2.474850e-81
comp53559_c0	2168	sp|Q38906|TOC34_ARATH|Translocase of chloroplast 34, chloroplastic OS=Arabidopsis thaliana	B1N451|Putative uncharacterized protein Tax=Entamoeba histolytica	GO:0005525|GTP binding	3.3360404693	4.152946146	2.417029e-82	4.556532e-80
comp41118_c0	2587	sp|Q0TK29|RIHA_ECOL5|Pyrimidine-specific ribonucleoside hydrolase RihA OS=Escherichia coli O6:K15:H31 (strain 536 / UPEC)	A0CX02|Chromosome undetermined scaffold_3, whole genome shotgun sequence Tax=Paramecium tetraurelia	|	-3.4729972197	7.921600581	1.936642e-81	3.586865e-79
comp34959_c0	1773	|	A0E2D9|Chromosome undetermined scaffold_74, whole genome shotgun sequence Tax=Paramecium tetraurelia	|	3.5480692710	3.578327730	2.733257e-81	4.974999e-79
comp34546_c0	2484	sp|Q54R98|Y3301_DICDI|Probable serine/threonine-protein kinase DDB_G0283301 OS=Dictyostelium discoideum	A0C303|Chromosome undetermined scaffold_146, whole genome shotgun sequence Tax=Paramecium tetraurelia	GO:0004672|GO:0005524|GO:0006468|ATP binding|protein kinase activity|protein phosphorylation	-3.9288788563	2.894712485	6.233863e-81	1.115439e-78
comp36222_c0	2076	|	A0DLZ3|Chromosome undetermined scaffold_56, whole genome shotgun sequence Tax=Paramecium tetraurelia	GO:0016881|acid-amino acid ligase activity	2.9057041596	4.657191679	9.454591e-81	1.663535e-78
comp35546_c0	631	|	|	|	3.9853533590	3.159894208	7.673320e-80	1.327988e-77
comp41479_c0	1726	sp|Q54VY3|Y6355_DICDI|Putative uncharacterized protein DDB_G0280065 OS=Dictyostelium discoideum	A0BY45|Chromosome undetermined scaffold_136, whole genome shotgun sequence Tax=Paramecium tetraurelia	|	2.7237782201	5.402518892	1.678181e-79	2.857508e-77
comp43676_c0	6272	sp|Q54ET6|ABPF_DICDI|Actin-binding protein F OS=Dictyostelium discoideum	A0BPN2|Chromosome undetermined scaffold_12, whole genome shotgun sequence Tax=Paramecium tetraurelia	|	2.8914906531	4.933685140	2.870648e-79	4.810386e-77
comp49827_c0	1729	|	|	|	3.0376036959	4.258920582	9.550619e-79	1.575405e-76
comp25218_c0	514	|	A0CYY4|Chromosome undetermined scaffold_31, whole genome shotgun sequence Tax=Paramecium tetraurelia	|	3.0797573116	4.979385289	2.731134e-78	4.435782e-76
comp40677_c0	7720	sp|O76329|ACTNB_DICDI|Interaptin OS=Dictyostelium discoideum	A0DSL4|Chromosome undetermined scaffold_61, whole genome shotgun sequence Tax=Paramecium tetraurelia	|	2.5379682333	5.797619729	4.760615e-78	7.614821e-76
comp35616_c0	1494	|	A0BY43|Chromosome undetermined scaffold_136, whole genome shotgun sequence Tax=Paramecium tetraurelia	|	4.3140171346	2.775394557	7.990600e-78	1.259056e-75
comp43725_c0	9471	sp|P13837|G156_PARPR|G surface protein, allelic form 156 OS=Paramecium primaurelia	A0E1C6|Chromosome undetermined scaffold_73, whole genome shotgun sequence Tax=Paramecium tetraurelia	|	-3.0812066856	4.725866321	3.032942e-77	4.708642e-75
comp39039_c0	1444	sp|D2XV59|GTPB1_RAT|GTP-binding protein 1 OS=Rattus norvegicus	A0DB90|Chromosome undetermined scaffold_44, whole genome shotgun sequence Tax=Paramecium tetraurelia	GO:0003924|GO:0005525|GTP binding|GTPase activity	2.5449359052	6.111609028	1.227779e-76	1.878502e-74
comp39041_c0	866	|	|	|	3.9441013327	3.040322146	1.251332e-76	1.887187e-74
comp36310_c0	473	|	A0BZ15|Chromosome undetermined scaffold_138, whole genome shotgun sequence Tax=Paramecium tetraurelia	|	2.7142943936	5.473718607	2.286369e-76	3.399606e-74
comp45396_c0	935	|	A0DDN2|Chromosome undetermined scaffold_47, whole genome shotgun sequence Tax=Paramecium tetraurelia	|	-2.6344565561	5.798089320	5.252425e-76	7.701368e-74
comp43207_c1	1780	sp|P34103|PK4_DICDI|Protein kinase 4 (Fragment) OS=Dictyostelium discoideum	G0R2X0|PH domain protein Tax=Ichthyophthirius multifiliis strain G5	|	2.5867861673	5.375810019	2.121776e-73	3.068436e-71
comp41084_c0	2065	|	Q23FS2|Putative uncharacterized protein Tax=Tetrahymena thermophila SB210	|	5.8579697807	2.094984704	7.940937e-72	1.132871e-69
comp37966_c0	1654	|	A0BES7|Chromosome undetermined scaffold_102, whole genome shotgun sequence Tax=Paramecium tetraurelia	|	3.9083773484	2.861223375	1.038308e-71	1.461522e-69
comp38395_c0	1113	sp|Q8LCU7|MECR_ARATH|Probable trans-2-enoyl-CoA reductase, mitochondrial OS=Arabidopsis thaliana	A0CJM4|Chromosome undetermined scaffold_2, whole genome shotgun sequence Tax=Paramecium tetraurelia	GO:0008270|GO:0016491|GO:0055114|oxidation-reduction process|oxidoreductase activity|zinc ion binding	-2.7373707354	5.435430465	3.760880e-71	5.224160e-69
comp39448_c0	2805	sp|A8X6H4|CMK1_CAEBR|Calcium/calmodulin-dependent protein kinase type 1 OS=Caenorhabditis briggsae	A0CDN2|Chromosome undetermined scaffold_17, whole genome shotgun sequence Tax=Paramecium tetraurelia	GO:0004672|GO:0005524|GO:0006468|ATP binding|protein kinase activity|protein phosphorylation	2.5156423068	6.645142116	5.033647e-71	6.901326e-69
comp39541_c0	1728	sp|Q9SMZ4|AASS_ARATH|Alpha-aminoadipic semialdehyde synthase OS=Arabidopsis thaliana	A0DTI6|Chromosome undetermined scaffold_63, whole genome shotgun sequence Tax=Paramecium tetraurelia	|	-2.7451960609	6.891099671	7.296894e-71	9.876065e-69
comp40962_c1	1363	|	C0H552|Putative uncharacterized protein Tax=Plasmodium falciparum 3D7	|	2.7766720722	5.340873289	2.434500e-70	3.253293e-68
comp44331_c0	1813	|	|	|	-2.9243845556	5.786353663	2.540952e-70	3.353103e-68
comp23989_c0	1307	|	A0BPZ8|Chromosome undetermined scaffold_12, whole genome shotgun sequence Tax=Paramecium tetraurelia	GO:0016787|hydrolase activity	-3.1826483588	8.329708486	1.258829e-69	1.640674e-67
comp35131_c0	1181	|	A0BSR9|Chromosome undetermined scaffold_125, whole genome shotgun sequence Tax=Paramecium tetraurelia	|	3.1366972598	7.538189798	1.900707e-69	2.447045e-67
comp45256_c0	658	|	A0D561|Chromosome undetermined scaffold_38, whole genome shotgun sequence Tax=Paramecium tetraurelia	|	3.5608235772	2.877451517	1.285424e-68	1.634966e-66
comp40311_c0	1622	|	A0EB01|Chromosome undetermined scaffold_87, whole genome shotgun sequence Tax=Paramecium tetraurelia	|	2.4575294309	5.414637218	1.910780e-68	2.401442e-66
comp43505_c0	6350	sp|P86148|RBP1_PLAF7|Reticulocyte-binding protein PFD0110w OS=Plasmodium falciparum (isolate 3D7)	A0BZ03|Chromosome undetermined scaffold_138, whole genome shotgun sequence Tax=Paramecium tetraurelia	|	3.0399642305	3.600335267	6.909126e-68	8.581134e-66
comp42529_c0	2355	sp|Q27203|HPPD_TETTH|4-hydroxyphenylpyruvate dioxygenase OS=Tetrahymena thermophila	A0E6B4|4-hydroxyphenylpyruvate dioxygenase Tax=Paramecium tetraurelia	|	-3.0257866920	7.597438597	1.054646e-67	1.294639e-65
comp37388_c0	1030	sp|Q54UW4|Y0777_DICDI|Bromodomain-containing protein DDB_G0280777 OS=Dictyostelium discoideum	A0DGZ4|Chromosome undetermined scaffold_5, whole genome shotgun sequence Tax=Paramecium tetraurelia	|	2.5626054526	4.754228820	4.500768e-67	5.461450e-65
comp38530_c0	978	|	A0CNA8|Chromosome undetermined scaffold_22, whole genome shotgun sequence Tax=Paramecium tetraurelia	|	-3.0840335861	3.459648239	7.977147e-67	9.569857e-65
comp36199_c0	353	|	|	|	4.1432144509	3.240189163	1.171185e-66	1.389236e-64
comp38857_c0	1071	sp|Q94CC0|Y5994_ARATH|Uncharacterized protein At5g49945 OS=Arabidopsis thaliana	A0DMW9|Chromosome undetermined scaffold_57, whole genome shotgun sequence Tax=Paramecium tetraurelia	|	-2.3424869076	5.745317317	1.257303e-66	1.474817e-64
comp21915_c0	516	|	|	|	-8.3486913912	1.534381003	1.874770e-66	2.174939e-64
comp37411_c0	1824	sp|Q54VY3|Y6355_DICDI|Putative uncharacterized protein DDB_G0280065 OS=Dictyostelium discoideum	A0DDI6|Chromosome undetermined scaffold_46, whole genome shotgun sequence Tax=Paramecium tetraurelia	|	-2.6150346881	5.575194214	2.004545e-66	2.300216e-64
comp39752_c0	1181	sp|Q869W6|MYLKG_DICDI|Probable myosin light chain kinase DDB_G0275057 OS=Dictyostelium discoideum	A0BEM9|Chromosome undetermined scaffold_102, whole genome shotgun sequence Tax=Paramecium tetraurelia	GO:0004672|GO:0005524|GO:0006468|ATP binding|protein kinase activity|protein phosphorylation	3.8738393381	2.675024270	4.213326e-66	4.782805e-64
comp41447_c1	1035	|	A0DE90|Chromosome undetermined scaffold_47, whole genome shotgun sequence Tax=cellular organisms	GO:0005515|protein binding	3.7886991309	2.747934351	8.620626e-66	9.681697e-64
comp37539_c0	3077	sp|O76329|ACTNB_DICDI|Interaptin OS=Dictyostelium discoideum	B7K8Y7|BRCT domain protein Tax=Cyanothece sp. PCC 7424	|	2.4480741866	5.940671318	2.715408e-65	3.017533e-63
comp41603_c0	1938	|	A0D6T5|Chromosome undetermined scaffold_4, whole genome shotgun sequence Tax=Paramecium tetraurelia	GO:0003723|GO:0030529|ribonucleoprotein complex|RNA binding	2.4821270054	4.928037990	2.888364e-65	3.176298e-63
comp22164_c0	2965	sp|O76329|ACTNB_DICDI|Interaptin OS=Dictyostelium discoideum	C4M610|Viral A-type inclusion protein repeat, putative Tax=Entamoeba histolytica	|	2.4232900613	5.067264142	3.072768e-65	3.344249e-63
comp36094_c0	1231	sp|Q5BGB9|SAR1_EMENI|Small COPII coat GTPase sar1 OS=Emericella nidulans (strain FGSC A4 / ATCC 38163 / CBS 112.46 / NRRL 194 / M139)	D5GPX9|Whole genome shotgun sequence assembly, scaffold_96, strain Mel28 Tax=Tuber melanosporum Mel28	GO:0005525|GTP binding	-2.9491905819	7.565714008	1.103637e-63	1.188887e-61
comp35890_c0	586	|	|	|	-3.0658857622	3.377093568	1.552523e-63	1.655554e-61
comp21987_c0	415	sp|Q3ZCF5|OAT_BOVIN|Ornithine aminotransferase, mitochondrial OS=Bos taurus	H1NLS0|Ornithine aminotransferase Tax=Niabella soli DSM 19437	GO:0008483|GO:0030170|pyridoxal phosphate binding|transaminase activity	-3.2528233179	2.874096945	3.575732e-63	3.774900e-61
comp40699_c0	1866	sp|B2V855|GATA_SULSY|Glutamyl-tRNA(Gln) amidotransferase subunit A OS=Sulfurihydrogenibium sp. (strain YO3AOP1)	A0DIU2|Chromosome undetermined scaffold_52, whole genome shotgun sequence Tax=Paramecium tetraurelia	GO:0016884|carbon-nitrogen ligase activity_ with glutamine as amido-N-donor	-2.4449632558	6.369313822	3.715503e-63	3.883620e-61
comp23377_c0	821	|	Q22KB6|Ubiquitin family protein Tax=Tetrahymena thermophila SB210	GO:0005515|GO:0008270|protein binding|zinc ion binding	2.7153223195	4.674104615	2.788951e-62	2.886564e-60
comp38843_c0	1706	sp|Q03237|MYBB_CHICK|Myb-related protein B OS=Gallus gallus	A0D177|Chromosome undetermined scaffold_34, whole genome shotgun sequence Tax=Paramecium tetraurelia	|	2.4110854313	6.460388647	3.925750e-62	4.023703e-60
comp43444_c1	873	|	A0CKI8|Chromosome undetermined scaffold_2, whole genome shotgun sequence Tax=Paramecium tetraurelia	|	-2.3151711275	5.868733503	2.762553e-61	2.804257e-59
comp38311_c0	1080	sp|Q6P3R8|NEK5_HUMAN|Serine/threonine-protein kinase Nek5 OS=Homo sapiens	Q233N6|Protein kinase domain containing protein Tax=Tetrahymena thermophila SB210	GO:0004672|GO:0005524|GO:0006468|ATP binding|protein kinase activity|protein phosphorylation	-2.9197124081	3.531578988	8.636887e-61	8.683773e-59
comp36151_c0	628	sp|O77448|TERT_TETTH|Telomerase reverse transcriptase OS=Tetrahymena thermophila	A0BX78|Chromosome undetermined scaffold_134, whole genome shotgun sequence Tax=Paramecium tetraurelia	|	2.3719110170	5.392740338	1.563592e-60	1.557250e-58
comp40200_c1	1500	sp|O70537|CP3AV_MESAU|Cytochrome P450 3A31 OS=Mesocricetus auratus	A0DGA8|Chromosome undetermined scaffold_5, whole genome shotgun sequence Tax=Paramecium tetraurelia	GO:0005506|GO:0009055|GO:0016705|GO:0020037|GO:0055114|electron carrier activity|heme binding|iron ion binding|oxidation-reduction process|oxidoreductase activity_ acting on paired donors_ with incorporation or reduction of molecular oxygen	-2.2693159042	5.157534313	4.566173e-60	4.505148e-58
comp40888_c0	1291	|	A0EA72|Chromosome undetermined scaffold_85, whole genome shotgun sequence Tax=Paramecium tetraurelia	|	2.7445545378	7.371539288	1.687978e-59	1.649998e-57
comp25092_c0	1685	sp|Q8MP30|Y7791_DICDI|Uncharacterized histidine-rich protein DDB_G0274557 OS=Dictyostelium discoideum	A0C8N3|Chromosome undetermined scaffold_159, whole genome shotgun sequence Tax=Paramecium tetraurelia	|	2.7822728116	6.083704797	2.668300e-59	2.584335e-57
comp24877_c0	1451	sp|Q54IJ9|BZPQ_DICDI|Probable basic-leucine zipper transcription factor Q OS=Dictyostelium discoideum	A0DQF6|Chromosome undetermined scaffold_6, whole genome shotgun sequence Tax=Paramecium tetraurelia	|	2.8752457902	3.459155162	8.567893e-59	8.222840e-57
comp43871_c0	631	|	E3RSI2|Putative uncharacterized protein Tax=Pyrenophora teres f. teres 0-1	|	2.9294087850	5.442751227	1.518265e-58	1.443993e-56
comp39745_c1	322	sp|Q96UL8|PCKA_EMENI|Phosphoenolpyruvate carboxykinase [ATP] OS=Emericella nidulans (strain FGSC A4 / ATCC 38163 / CBS 112.46 / NRRL 194 / M139)	G0QP27|Phosphoenolpyruvate carboxykinase, putative Tax=Ichthyophthirius multifiliis strain G5	GO:0004612|GO:0005524|GO:0006094|ATP binding|gluconeogenesis|phosphoenolpyruvate carboxykinase (ATP) activity	-2.5753395738	4.432335490	2.736881e-58	2.579755e-56
comp39192_c0	2319	|	|	|	2.1655582818	6.053012893	4.245093e-58	3.965969e-56
comp41598_c0	2592	sp|Q9NZM6|PK2L2_HUMAN|Polycystic kidney disease 2-like 2 protein OS=Homo sapiens	A0BUY6|Chromosome undetermined scaffold_13, whole genome shotgun sequence Tax=Paramecium tetraurelia	|	2.3719099531	4.756150069	6.331520e-58	5.863321e-56
comp46720_c0	1494	sp|A1L1P9|S47A1_DANRE|Multidrug and toxin extrusion protein 1 OS=Danio rerio	A0BR96|Chromosome undetermined scaffold_122, whole genome shotgun sequence Tax=Paramecium tetraurelia	GO:0006855|GO:0015238|GO:0015297|GO:0016020|GO:0055085|antiporter activity|drug transmembrane transport|drug transmembrane transporter activity|membrane|transmembrane transport	-2.1555711255	5.551282839	1.215361e-57	1.115701e-55
comp43805_c0	844	|	|	|	2.9238976868	7.532127604	1.719253e-57	1.564669e-55
comp40922_c0	1771	|	A0BQ09|Chromosome undetermined scaffold_12, whole genome shotgun sequence Tax=Paramecium tetraurelia	|	2.9633552865	3.219367332	2.263051e-57	2.041968e-55
comp25183_c0	4071	sp|P40234|CKI2_SCHPO|Casein kinase I homolog 2 OS=Schizosaccharomyces pombe (strain 972 / ATCC 24843)	A0CXS1|Chromosome undetermined scaffold_30, whole genome shotgun sequence Tax=Paramecium tetraurelia	GO:0000156|GO:0000160|GO:0004672|GO:0005524|GO:0006355|GO:0006468|ATP binding|phosphorelay response regulator activity|phosphorelay signal transduction system|protein kinase activity|protein phosphorylation|regulation of transcription_ DNA-dependent	2.2634950712	6.709381648	2.761892e-57	2.470957e-55
comp38967_c0	1398	sp|P07884|MOD5_YEAST|tRNA dimethylallyltransferase, mitochondrial OS=Saccharomyces cerevisiae (strain ATCC 204508 / S288c)	Q3SE35|Putative tRNA delta(2)-isopentenylpyrophosphate transferase Tax=Paramecium tetraurelia	GO:0005524|GO:0008033|ATP binding|tRNA processing	2.1812854138	6.211500829	6.509146e-57	5.774543e-55
comp37523_c0	864	sp|Q8IUR5|TMTC1_HUMAN|Transmembrane and TPR repeat-containing protein 1 OS=Homo sapiens	A0DHN4|Chromosome undetermined scaffold_50, whole genome shotgun sequence Tax=Paramecium tetraurelia	GO:0005515|protein binding	3.2769498373	2.734279315	8.166537e-57	7.184511e-55
comp45510_c0	1075	|	|	|	-2.4557889843	3.935842603	2.326775e-56	2.030063e-54
comp40616_c0	1083	sp|Q58350|Y940_METJA|TPR repeat-containing protein MJ0940 OS=Methanocaldococcus jannaschii (strain ATCC 43067 / DSM 2661 / JAL-1 / JCM 10045 / NBRC 100440)	D7SGS5|NADH dehydrogenase subunit 2 Tax=Panonychus ulmi	|	2.1750282521	5.730194906	3.824730e-56	3.309646e-54
comp42423_c0	3606	|	UPI00006CCBAF|UPI00006CCBAF related cluster Tax=unknown	|	3.0183365835	8.944927990	5.675453e-56	4.871200e-54
comp34607_c0	676	|	|	|	-4.6728639511	1.588448364	1.204662e-55	1.025614e-53
comp39830_c0	2198	sp|O05213|YBBE_BACSU|UPF0214 protein ybbE OS=Bacillus subtilis (strain 168)	A0E5E0|Chromosome undetermined scaffold_79, whole genome shotgun sequence Tax=Paramecium tetraurelia	|	-2.1755370637	6.191104071	2.511923e-55	2.121470e-53
comp25778_c0	559	|	|	|	-2.6071832967	7.512670836	2.692180e-55	2.255662e-53
comp37426_c0	1521	sp|Q55EQ3|Y9086_DICDI|Uncharacterized abhydrolase domain-containing protein DDB_G0269086 OS=Dictyostelium discoideum	A0BYJ7|Chromosome undetermined scaffold_137, whole genome shotgun sequence Tax=Paramecium tetraurelia	|	2.4466001590	5.877931168	3.131584e-55	2.603160e-53
comp39254_c0	1441	|	A0D4E2|Chromosome undetermined scaffold_37, whole genome shotgun sequence Tax=Paramecium tetraurelia	|	2.2823351517	5.242467867	3.450964e-55	2.846236e-53
comp33188_c0	616	sp|P17053|G168_PARPR|G surface protein, allelic form 168 OS=Paramecium primaurelia	A0C0C5|Chromosome undetermined scaffold_14, whole genome shotgun sequence Tax=Paramecium tetraurelia	|	-3.0124412974	3.511027584	5.709884e-55	4.672810e-53
comp27988_c1	1307	|	H7CDZ2|DNA-directed RNA polymerase B subunit Tax=Plasmodium gallinaceum	|	5.4687158479	1.702998559	1.271437e-54	1.032504e-52
comp35793_c0	1392	|	A0DGC7|Chromosome undetermined scaffold_5, whole genome shotgun sequence Tax=Paramecium tetraurelia	GO:0005515|protein binding	2.2763688291	6.118610230	1.672264e-54	1.347641e-52
comp40731_c1	666	sp|Q96Q80|DERL3_HUMAN|Derlin-3 OS=Homo sapiens	A0DMX1|Chromosome undetermined scaffold_57, whole genome shotgun sequence Tax=Paramecium tetraurelia	|	-2.6259141244	3.303539091	1.950753e-54	1.560159e-52
comp38565_c0	1563	sp|P38999|LYS9_YEAST|Saccharopine dehydrogenase [NADP(+), L-glutamate-forming] OS=Saccharomyces cerevisiae (strain ATCC 204508 / S288c)	A0E392|Chromosome undetermined scaffold_76, whole genome shotgun sequence Tax=Paramecium tetraurelia	GO:0016491|GO:0055114|oxidation-reduction process|oxidoreductase activity	-2.0726754976	6.138815817	3.028080e-54	2.403567e-52
comp31869_c0	3152	sp|Q54DF2|MRKA_DICDI|Probable serine/threonine-protein kinase MARK-A OS=Dictyostelium discoideum	A0CWJ1|Chromosome undetermined scaffold_3, whole genome shotgun sequence Tax=Paramecium tetraurelia	GO:0004672|GO:0005524|GO:0006468|ATP binding|protein kinase activity|protein phosphorylation	2.2511721709	6.361140321	6.367498e-54	5.016543e-52
comp24262_c0	565	|	A0EGF8|Chromosome undetermined scaffold_95, whole genome shotgun sequence Tax=Paramecium tetraurelia	|	-3.2677709287	4.007251051	6.553134e-54	5.124550e-52
comp41174_c0	2182	sp|Q5ZLV4|NSUN2_CHICK|tRNA (cytosine(34)-C(5))-methyltransferase OS=Gallus gallus	A0D5L9|Chromosome undetermined scaffold_39, whole genome shotgun sequence Tax=Paramecium tetraurelia	|	-2.2038582994	6.233219396	9.111465e-54	7.072775e-52
comp39806_c0	2085	sp|Q4R6D3|UBP50_MACFA|Putative ubiquitin carboxyl-terminal hydrolase 50 OS=Macaca fascicularis	A0EB26|Chromosome undetermined scaffold_87, whole genome shotgun sequence Tax=Paramecium tetraurelia	|	2.2809932254	4.824049034	9.606284e-54	7.402448e-52
comp41304_c0	1274	sp|P62343|CDPK1_PLAFK|Calcium-dependent protein kinase 1 OS=Plasmodium falciparum (isolate K1 / Thailand)	A0DKD7|Chromosome undetermined scaffold_54, whole genome shotgun sequence Tax=Paramecium tetraurelia	GO:0004672|GO:0005524|GO:0006468|ATP binding|protein kinase activity|protein phosphorylation	2.4070120855	3.961203920	3.257252e-53	2.491798e-51
comp37087_c0	1011	sp|P17053|G168_PARPR|G surface protein, allelic form 168 OS=Paramecium primaurelia	A0BDS4|Chromosome undetermined scaffold_101, whole genome shotgun sequence Tax=Paramecium tetraurelia	|	-2.6997344391	5.945106275	6.071991e-53	4.611656e-51
comp36011_c0	1620	|	A0BY43|Chromosome undetermined scaffold_136, whole genome shotgun sequence Tax=Paramecium tetraurelia	|	2.3666791562	4.109778122	9.709840e-53	7.321913e-51
comp31969_c0	422	|	|	|	2.4787297421	5.217669268	1.270439e-52	9.512077e-51
comp25396_c0	2112	sp|P52550|MYBA_CHICK|Myb-related protein A OS=Gallus gallus	A0E0Q3|Chromosome undetermined scaffold_72, whole genome shotgun sequence Tax=Paramecium tetraurelia	|	2.5754280933	7.329047169	1.859887e-52	1.382734e-50
comp40263_c0	1665	|	A0DKV6|Chromosome undetermined scaffold_55, whole genome shotgun sequence Tax=Paramecium tetraurelia	|	2.7772870180	3.155322375	5.010870e-52	3.699284e-50
comp44114_c0	1178	sp|B4SWS3|PHNW_SALNS|2-aminoethylphosphonate--pyruvate transaminase OS=Salmonella newport (strain SL254)	A0C1N3|Chromosome undetermined scaffold_142, whole genome shotgun sequence Tax=Paramecium tetraurelia	GO:0008152|metabolic process	-3.0625455774	8.236692441	6.930441e-52	5.080879e-50
comp38781_c0	1240	sp|Q7TNJ7|KCC1G_RAT|Calcium/calmodulin-dependent protein kinase type 1G OS=Rattus norvegicus	A0C1G0|Chromosome undetermined scaffold_141, whole genome shotgun sequence Tax=Paramecium tetraurelia	GO:0004672|GO:0005524|GO:0006468|ATP binding|protein kinase activity|protein phosphorylation	2.0251164462	6.107406397	1.116744e-51	8.130668e-50
comp40340_c0	496	|	A0E4S8|Chromosome undetermined scaffold_79, whole genome shotgun sequence Tax=Paramecium tetraurelia	|	-2.2711468932	4.276825214	1.498125e-51	1.083268e-49
comp42718_c0	2776	|	A0CJJ8|Chromosome undetermined scaffold_2, whole genome shotgun sequence Tax=Paramecium tetraurelia	|	-2.3060546407	4.022533481	2.453878e-51	1.762285e-49
comp43546_c0	5866	sp|Q9NJ15|PCSK5_BRACL|Proprotein convertase subtilisin/kexin type 5 OS=Branchiostoma californiense	A0CW24|Chromosome undetermined scaffold_3, whole genome shotgun sequence Tax=Paramecium tetraurelia	|	2.5374383849	3.605717197	4.085435e-51	2.914185e-49
comp36471_c0	2176	|	Q23BU0|Putative uncharacterized protein Tax=Tetrahymena thermophila SB210	|	4.6337854475	1.772254870	4.668792e-51	3.307948e-49
comp39340_c0	1405	sp|Q8BGI1|RNF24_MOUSE|RING finger protein 24 OS=Mus musculus	A0DRP8|Chromosome undetermined scaffold_60, whole genome shotgun sequence Tax=Paramecium tetraurelia	GO:0005515|GO:0008270|protein binding|zinc ion binding	2.2435064149	4.477074506	6.792352e-51	4.780457e-49
comp40302_c0	1660	sp|Q9Z2A5|ATE1_MOUSE|Arginyl-tRNA--protein transferase 1 OS=Mus musculus	A0CVC9|Arginyl-tRNA--protein transferase 1 Tax=Paramecium tetraurelia	GO:0004057|GO:0016598|arginyltransferase activity|protein arginylation	2.1471672586	4.889771773	1.131640e-50	7.911735e-49
comp38872_c0	1818	sp|Q55F68|CYAD_DICDI|Adenylate cyclase, terminal-differentiation specific OS=Dictyostelium discoideum	A0CMH2|Chromosome undetermined scaffold_21, whole genome shotgun sequence Tax=Paramecium tetraurelia	|	-2.3328330958	3.887444512	3.372770e-50	2.342522e-48
comp23915_c0	523	|	|	|	2.6588772288	3.281037704	5.134214e-50	3.542607e-48
comp36695_c1	2186	|	A0C7B5|Chromosome undetermined scaffold_155, whole genome shotgun sequence Tax=Paramecium tetraurelia	|	2.3596120722	4.078329447	6.781239e-50	4.648671e-48
comp36349_c0	3305	sp|O74465|HRR1_SCHPO|Helicase required for RNAi-mediated heterochromatin assembly 1 OS=Schizosaccharomyces pombe (strain 972 / ATCC 24843)	A0CXV3|Chromosome undetermined scaffold_30, whole genome shotgun sequence Tax=Paramecium tetraurelia	|	-2.1872877384	5.268611892	8.756956e-50	5.964334e-48
comp36244_c1	645	sp|Q3SEK0|CATR5_PARTE|Caltractin ICL1e OS=Paramecium tetraurelia	A0BTY0|Chromosome undetermined scaffold_128, whole genome shotgun sequence Tax=Paramecium tetraurelia	|	-2.5897950297	7.934573492	9.322172e-50	6.308601e-48
comp38037_c0	2546	sp|Q7NBF8|HMW2_MYCGA|Cytadherence high molecular weight protein 2 OS=Mycoplasma gallisepticum (strain R(low / passage 15 / clone 2))	A0D976|Chromosome undetermined scaffold_413, whole genome shotgun sequence. (Fragment) Tax=Paramecium tetraurelia	GO:0005515|protein binding	2.4065650036	4.049553358	1.002813e-49	6.743120e-48
comp22994_c0	390	|	|	|	-2.7301866024	4.910003630	1.304989e-49	8.719473e-48
comp36236_c0	668	|	A0C7X5|Chromosome undetermined scaffold_156, whole genome shotgun sequence Tax=Paramecium tetraurelia	|	4.4264300451	1.680338769	2.368656e-49	1.572698e-47
comp45450_c0	896	|	A0CCV9|Chromosome undetermined scaffold_169, whole genome shotgun sequence Tax=Paramecium tetraurelia	|	2.2447914925	4.391832258	3.235944e-49	2.135116e-47
comp22926_c0	1030	|	A0DFG0|Chromosome undetermined scaffold_49, whole genome shotgun sequence Tax=Paramecium tetraurelia	|	2.3547325164	6.642807176	3.925132e-49	2.573765e-47
comp38855_c0	1471	|	A0EC45|Chromosome undetermined scaffold_89, whole genome shotgun sequence Tax=Paramecium tetraurelia	|	-2.4897616612	7.516310105	4.190902e-49	2.731071e-47
comp46635_c0	554	|	|	|	2.6300887248	3.192879665	3.342570e-48	2.164878e-46
comp39168_c0	1755	sp|Q58741|Y1345_METJA|TPR repeat-containing protein MJ1345 OS=Methanocaldococcus jannaschii (strain ATCC 43067 / DSM 2661 / JAL-1 / JCM 10045 / NBRC 100440)	A0BP10|Chromosome undetermined scaffold_119, whole genome shotgun sequence Tax=Paramecium tetraurelia	|	2.1304916900	4.668540862	3.752892e-48	2.415810e-46
comp42364_c0	2752	sp|Q54G05|LRRX1_DICDI|Putative leucine-rich repeat-containing protein DDB_G0290503 OS=Dictyostelium discoideum	A0DMN7|Chromosome undetermined scaffold_57, whole genome shotgun sequence Tax=Paramecium tetraurelia	GO:0005524|ATP binding	2.0006749340	6.227788073	4.325965e-48	2.767831e-46
comp37970_c0	1324	sp|Q54UZ1|Y1639_DICDI|Probable serine/threonine-protein kinase DDB_G0280717 OS=Dictyostelium discoideum	A0E3J4|Chromosome undetermined scaffold_76, whole genome shotgun sequence Tax=Paramecium tetraurelia	GO:0004672|GO:0005524|GO:0006468|ATP binding|protein kinase activity|protein phosphorylation	2.3772562763	3.951543924	7.462500e-48	4.745880e-46
comp77219_c0	1420	|	|	|	3.7038970892	2.043867166	7.737229e-48	4.891134e-46
comp37502_c2	5190	sp|Q92824|PCSK5_HUMAN|Proprotein convertase subtilisin/kexin type 5 OS=Homo sapiens	A0CG58|Chromosome undetermined scaffold_178, whole genome shotgun sequence Tax=Paramecium tetraurelia	|	-3.9257622828	4.216489814	1.048906e-47	6.591248e-46
comp42328_c0	4023	|	A0D627|Chromosome undetermined scaffold_39, whole genome shotgun sequence Tax=Paramecium tetraurelia	GO:0005216|GO:0006811|GO:0016020|GO:0055085|ion channel activity|ion transport|membrane|transmembrane transport	2.2052053072	4.451148020	1.498906e-47	9.363281e-46
comp46878_c0	944	|	|	|	-2.5144422218	3.169822080	1.808255e-47	1.122927e-45
comp63599_c0	1955	sp|Q6B9X6|VWKA_DICDI|Alpha-protein kinase vwkA OS=Dictyostelium discoideum	A0DPG8|Chromosome undetermined scaffold_59, whole genome shotgun sequence Tax=Paramecium tetraurelia	GO:0004674|GO:0005524|GO:0006468|ATP binding|protein phosphorylation|protein serine/threonine kinase activity	-2.3245261170	3.632568406	1.873476e-47	1.156625e-45
comp25667_c0	572	|	|	|	2.4750907345	3.424865172	3.382390e-47	2.076040e-45
comp45458_c0	1470	sp|P53395|ODB2_MOUSE|Lipoamide acyltransferase component of branched-chain alpha-keto acid dehydrogenase complex, mitochondrial OS=Mus musculus	A0D1R4|Chromosome undetermined scaffold_34, whole genome shotgun sequence Tax=Paramecium tetraurelia	GO:0008152|GO:0016746|metabolic process|transferase activity_ transferring acyl groups	-2.0342447144	6.278722865	3.712707e-47	2.265610e-45
comp43312_c0	1205	sp|Q8SWR8|ATX2_DROME|Ataxin-2 homolog OS=Drosophila melanogaster	Q3SDE0|Chromosome undetermined scaffold_23, whole genome shotgun sequence Tax=Paramecium tetraurelia	|	-2.2512768606	5.707195255	3.784057e-47	2.295879e-45
comp34749_c0	991	|	A0BY02|Chromosome undetermined scaffold_136, whole genome shotgun sequence Tax=Paramecium tetraurelia	|	3.5420462230	2.064260631	4.482636e-47	2.704182e-45
comp39162_c0	2017	sp|C4YPI7|LIS1_CANAW|Nuclear distribution protein PAC1 OS=Candida albicans (strain WO-1)	A0CWT0|Chromosome undetermined scaffold_3, whole genome shotgun sequence Tax=Paramecium tetraurelia	|	2.1562366303	4.383362026	8.194475e-47	4.915288e-45
comp44516_c0	619	|	|	|	2.1170845748	5.051476419	9.575431e-47	5.711177e-45
comp43796_c0	661	sp|P40893|REE1_YEAST|Regulation of enolase protein 1 OS=Saccharomyces cerevisiae (strain ATCC 204508 / S288c)	A0CX69|Chromosome undetermined scaffold_3, whole genome shotgun sequence Tax=Paramecium tetraurelia	|	-2.6125619167	9.370140697	1.729436e-46	1.025711e-44
comp36218_c0	1547	sp|Q8IBS5|CDPK4_PLAF7|Calcium-dependent protein kinase 4 OS=Plasmodium falciparum (isolate 3D7)	A0CDK6|Chromosome undetermined scaffold_17, whole genome shotgun sequence Tax=Paramecium tetraurelia	GO:0004672|GO:0005524|GO:0006468|ATP binding|protein kinase activity|protein phosphorylation	2.1688198656	7.142154034	1.778299e-46	1.048799e-44
comp36695_c0	1393	sp|Q05006|CDC22_MEDSA|Cell division control protein 2 homolog 2 OS=Medicago sativa	A0C7B5|Chromosome undetermined scaffold_155, whole genome shotgun sequence Tax=Paramecium tetraurelia	GO:0004672|GO:0005524|GO:0006468|ATP binding|protein kinase activity|protein phosphorylation	2.6499191037	3.281562494	2.880651e-46	1.689502e-44
comp48397_c0	1416	sp|P38055|YDJE_ECOLI|Inner membrane metabolite transport protein ydjE OS=Escherichia coli (strain K12)	A0DFM6|Chromosome undetermined scaffold_49, whole genome shotgun sequence Tax=Paramecium tetraurelia	GO:0016021|GO:0022857|GO:0055085|integral to membrane|transmembrane transport|transmembrane transporter activity	-1.9494538509	5.136165194	4.480020e-46	2.613015e-44
comp46872_c0	1798	sp|Q25802|RPOC2_PLAF7|DNA-directed RNA polymerase subunit beta'' OS=Plasmodium falciparum (isolate 3D7)	D8L7U5|Ribosomal protein L16 Tax=Paramecium caudatum	|	-2.7838544325	3.422504889	4.796092e-46	2.772238e-44
comp39589_c0	1521	sp|Q5RAG0|HDAC1_PONAB|Histone deacetylase 1 OS=Pongo abelii	A0E3Q5|Histone deacetylase Tax=Paramecium tetraurelia	|	-1.8997340390	5.443931073	4.805528e-46	2.772238e-44
comp40798_c0	1831	sp|Q9SIA5|DTX1_ARATH|MATE efflux family protein DTX1 OS=Arabidopsis thaliana	A0DY01|Chromosome undetermined scaffold_69, whole genome shotgun sequence Tax=Paramecium tetraurelia	GO:0006855|GO:0015238|GO:0015297|GO:0016020|GO:0055085|antiporter activity|drug transmembrane transport|drug transmembrane transporter activity|membrane|transmembrane transport	3.8067409179	1.919940631	9.381823e-46	5.382821e-44
comp44045_c0	700	|	A0DH02|Chromosome undetermined scaffold_5, whole genome shotgun sequence Tax=Paramecium tetraurelia	|	-2.4085467740	7.047268905	1.257789e-45	7.177559e-44
comp33188_c1	4045	sp|P13837|G156_PARPR|G surface protein, allelic form 156 OS=Paramecium primaurelia	A0CVJ9|Chromosome undetermined scaffold_29, whole genome shotgun sequence Tax=Paramecium tetraurelia	|	-2.5366459546	5.907945248	1.463282e-45	8.305303e-44
comp39152_c0	1575	sp|Q54KM3|CDH1_DICDI|Anaphase-promoting complex subunit cdh1 OS=Dictyostelium discoideum	A0BQ06|Chromosome undetermined scaffold_12, whole genome shotgun sequence Tax=Paramecium tetraurelia	GO:0005515|protein binding	-2.0478256818	4.342596435	1.490768e-45	8.416065e-44
comp38527_c0	1232	|	A0E277|Chromosome undetermined scaffold_74, whole genome shotgun sequence Tax=Paramecium tetraurelia	|	2.2346763125	4.433713192	2.305438e-45	1.294601e-43
comp35179_c0	572	|	|	|	2.9963245697	2.423033647	2.335378e-45	1.304476e-43
comp41328_c0	2289	sp|P59889|S39A1_DANRE|Zinc transporter ZIP1 OS=Danio rerio	A0C7G5|Chromosome undetermined scaffold_155, whole genome shotgun sequence Tax=Paramecium tetraurelia	GO:0016020|GO:0030001|GO:0046873|GO:0055085|membrane|metal ion transmembrane transporter activity|metal ion transport|transmembrane transport	1.9748960024	5.307375162	6.226844e-45	3.459831e-43
comp37895_c0	374	|	|	|	3.6726842888	1.863462896	1.147864e-44	6.344503e-43
comp39847_c0	1590	sp|Q9VH19|LMLN_DROME|Leishmanolysin-like peptidase OS=Drosophila melanogaster	A0CXP9|Chromosome undetermined scaffold_30, whole genome shotgun sequence Tax=Paramecium tetraurelia	GO:0004222|GO:0006508|GO:0007155|GO:0008270|GO:0016020|cell adhesion|membrane|metalloendopeptidase activity|proteolysis|zinc ion binding	-1.9138089182	5.267828468	1.549396e-44	8.519255e-43
comp43909_c0	870	sp|Q1LXV8|TM136_DANRE|Transmembrane protein 136 OS=Danio rerio	A0DS47|Chromosome undetermined scaffold_61, whole genome shotgun sequence Tax=Paramecium tetraurelia	GO:0016021|integral to membrane	-2.5576143122	8.613613544	1.854178e-44	1.014226e-42
comp44306_c0	1491	sp|Q9BLG3|AMT2_DICDI|Ammonium transporter 2 OS=Dictyostelium discoideum	A0BE57|Chromosome undetermined scaffold_101, whole genome shotgun sequence Tax=Paramecium tetraurelia	GO:0008519|GO:0015696|GO:0016020|ammonium transmembrane transporter activity|ammonium transport|membrane	-2.4036518768	7.558118627	2.195920e-44	1.194966e-42
comp40658_c0	1843	sp|A2A4P0|DHX8_MOUSE|ATP-dependent RNA helicase DHX8 OS=Mus musculus	A0E003|Chromosome undetermined scaffold_70, whole genome shotgun sequence Tax=Paramecium tetraurelia	GO:0003676|GO:0004386|GO:0005524|GO:0008026|ATP binding|ATP-dependent helicase activity|helicase activity|nucleic acid binding	-2.2130740242	3.824901337	3.033796e-44	1.642451e-42
comp42071_c0	2748	sp|O76329|ACTNB_DICDI|Interaptin OS=Dictyostelium discoideum	A0CR09|Chromosome undetermined scaffold_25, whole genome shotgun sequence Tax=Paramecium tetraurelia	GO:0004674|GO:0005524|GO:0006468|ATP binding|protein phosphorylation|protein serine/threonine kinase activity	3.0736224487	2.309661569	3.055286e-44	1.645645e-42
comp24855_c0	617	|	|	|	3.1285115351	2.464369226	4.399184e-44	2.357471e-42
comp39140_c0	2455	sp|P23647|FUSED_DROME|Serine/threonine-protein kinase fused OS=Drosophila melanogaster	A0C303|Chromosome undetermined scaffold_146, whole genome shotgun sequence Tax=Paramecium tetraurelia	GO:0004672|GO:0005524|GO:0006468|ATP binding|protein kinase activity|protein phosphorylation	2.8018713359	2.667016316	4.848804e-44	2.585294e-42
comp41965_c0	4662	sp|Q7RJG2|CDPK4_PLAYO|Calcium-dependent protein kinase 4 OS=Plasmodium yoelii yoelii	A0E2I7|Chromosome undetermined scaffold_75, whole genome shotgun sequence Tax=Paramecium tetraurelia	GO:0004672|GO:0005524|GO:0006468|ATP binding|protein kinase activity|protein phosphorylation	2.1925136432	7.204463709	7.152380e-44	3.794355e-42
comp37763_c0	1345	sp|Q54XS1|PH4H_DICDI|Phenylalanine-4-hydroxylase OS=Dictyostelium discoideum	A0BCY6|Chromosome undetermined scaffold_10, whole genome shotgun sequence Tax=Paramecium tetraurelia	GO:0016714|GO:0055114|oxidation-reduction process|oxidoreductase activity_ acting on paired donors_ with incorporation or reduction of molecular oxygen_ reduced pteridine as one donor_ and incorporation of one atom of oxygen	-2.1478860418	6.517125967	1.028702e-43	5.430006e-42
comp39297_c0	1171	sp|Q07Z25|TAL_SHEFN|Transaldolase OS=Shewanella frigidimarina (strain NCIMB 400)	A0BN78|Transaldolase Tax=Paramecium tetraurelia	GO:0005975|carbohydrate metabolic process	-2.1462658971	5.928229023	1.772704e-43	9.310666e-42
comp38526_c0	1178	sp|Q969Q1|TRI63_HUMAN|E3 ubiquitin-protein ligase TRIM63 OS=Homo sapiens	A0BCS7|Chromosome undetermined scaffold_10, whole genome shotgun sequence Tax=Paramecium tetraurelia	GO:0005622|GO:0008270|intracellular|zinc ion binding	-2.3066069124	3.375264799	1.782611e-43	9.316349e-42
comp60808_c0	3185	|	|	|	3.9087152877	1.917453980	2.402099e-43	1.249210e-41
comp40661_c0	2423	|	A0C3I0|Chromosome undetermined scaffold_147, whole genome shotgun sequence Tax=Paramecium tetraurelia	|	-2.2591520554	6.826558439	2.500634e-43	1.294078e-41
comp37248_c0	574	|	Q6MF60|Putative uncharacterized protein Tax=Candidatus Protochlamydia amoebophila UWE25	|	2.0411676989	4.341184073	2.762837e-43	1.422794e-41
comp40219_c0	1864	sp|Q8I615|ORC1_PLAF7|Origin recognition complex subunit 1 OS=Plasmodium falciparum (isolate 3D7)	A0BMS0|Chromosome undetermined scaffold_117, whole genome shotgun sequence Tax=Paramecium tetraurelia	GO:0005524|ATP binding	2.4984650406	3.781103266	2.903212e-43	1.487826e-41
comp39324_c0	1496	|	UPI00006CD085|UPI00006CD085 related cluster Tax=unknown	|	2.3984395216	3.686555512	7.366298e-43	3.756812e-41
comp44906_c0	2064	sp|Q99MR8|MCCA_MOUSE|Methylcrotonoyl-CoA carboxylase subunit alpha, mitochondrial OS=Mus musculus	A0D718|Chromosome undetermined scaffold_4, whole genome shotgun sequence Tax=Paramecium tetraurelia	GO:0003824|GO:0005524|GO:0008152|GO:0016874|ATP binding|catalytic activity|ligase activity|metabolic process	-2.2663642109	7.425126295	1.105917e-42	5.613062e-41
comp37036_c0	1676	sp|Q8YRI1|YY46_NOSS1|Uncharacterized WD repeat-containing protein alr3466 OS=Nostoc sp. (strain PCC 7120 / UTEX 2576)	UPI00006CEB76|UPI00006CEB76 related cluster Tax=unknown	GO:0005515|protein binding	2.0182396383	4.452193944	1.307282e-42	6.603337e-41
comp44242_c0	470	|	|	|	1.9433308521	4.994029127	1.727129e-42	8.682523e-41
comp34522_c0	865	|	Q3SD00|Arl_A36 protein Tax=Paramecium tetraurelia	GO:0005525|GTP binding	2.8410829561	2.488977926	3.472584e-42	1.737444e-40
comp38168_c0	701	|	A0BKA8|Chromosome undetermined scaffold_111, whole genome shotgun sequence Tax=Paramecium tetraurelia	GO:2001070|starch binding	1.9977496919	4.442415895	3.543815e-42	1.764719e-40
comp39597_c1	3023	|	Q6BFI1|Chromosome undetermined scaffold_1, whole genome shotgun sequence Tax=Paramecium tetraurelia	|	1.8899719870	6.278764165	1.310822e-41	6.496879e-40
comp48061_c0	776	|	A0DKD6|Chromosome undetermined scaffold_54, whole genome shotgun sequence Tax=Paramecium tetraurelia	GO:0016021|integral to membrane	-2.5845564778	2.646655825	1.494052e-41	7.370426e-40
comp38495_c0	2039	sp|Q9USQ7|MUG71_SCHPO|Meiotically up-regulated gene 71 protein OS=Schizosaccharomyces pombe (strain 972 / ATCC 24843)	A0DD95|Chromosome undetermined scaffold_46, whole genome shotgun sequence Tax=Paramecium tetraurelia	|	-1.8607638079	4.750112031	1.815597e-41	8.915005e-40
comp24716_c0	1118	|	|	|	-2.0604068380	3.925113672	2.099355e-41	1.026060e-39
comp39745_c0	1475	sp|Q2S008|PCKA2_SALRD|Phosphoenolpyruvate carboxykinase [ATP] 2 OS=Salinibacter ruber (strain DSM 13855 / M31)	A0D3G9|Chromosome undetermined scaffold_36, whole genome shotgun sequence Tax=Paramecium tetraurelia	GO:0004612|GO:0005524|GO:0006094|ATP binding|gluconeogenesis|phosphoenolpyruvate carboxykinase (ATP) activity	-2.3527987287	7.901009705	2.201031e-41	1.070797e-39
comp23882_c0	4038	sp|Q54I48|CTL2_DICDI|Choline transporter-like protein 2 OS=Dictyostelium discoideum	A0CEU1|Chromosome undetermined scaffold_173, whole genome shotgun sequence Tax=Paramecium tetraurelia	|	1.8473352263	6.134636737	2.644286e-41	1.280538e-39
comp32732_c1	6159	sp|P13837|G156_PARPR|G surface protein, allelic form 156 OS=Paramecium primaurelia	A0E8C7|Chromosome undetermined scaffold_82, whole genome shotgun sequence Tax=Paramecium tetraurelia	|	-3.7251801612	8.790366709	2.807140e-41	1.353196e-39
comp40488_c0	1813	sp|Q43298|CH62_MAIZE|Chaperonin CPN60-2, mitochondrial OS=Zea mays	Q9BLG8|Hsp60 (Fragment) Tax=Paramecium caudatum	GO:0005524|GO:0044267|ATP binding|cellular protein metabolic process	-3.3406633212	10.025866388	3.146694e-41	1.509984e-39
comp43494_c0	7803	sp|O15050|TRNK1_HUMAN|TPR and ankyrin repeat-containing protein 1 OS=Homo sapiens	A0CVN8|Chromosome undetermined scaffold_29, whole genome shotgun sequence Tax=Paramecium tetraurelia	GO:0005524|GO:0016787|ATP binding|hydrolase activity	1.7684419637	5.487443433	4.314993e-41	2.061239e-39
comp23074_c1	1358	sp|C4V7I7|CCR4_NOSCE|Probable glucose-repressible alcohol dehydrogenase transcriptional effector homolog OS=Nosema ceranae (strain BRL01)	Q6BGJ6|Chromosome undetermined scaffold_1, whole genome shotgun sequence Tax=Paramecium tetraurelia	|	1.7873845427	5.493381842	4.839088e-41	2.301183e-39
comp34648_c0	471	|	D2W6B0|Predicted protein (Fragment) Tax=Naegleria gruberi	|	4.7518394752	1.226963593	1.894974e-40	8.970960e-39
comp39279_c0	1759	sp|O62742|NLTP_RABIT|Non-specific lipid-transfer protein OS=Oryctolagus cuniculus	A0CGU9|Chromosome undetermined scaffold_18, whole genome shotgun sequence Tax=Paramecium tetraurelia	GO:0008152|GO:0016747|metabolic process|transferase activity_ transferring acyl groups other than amino-acyl groups	-2.3673882146	8.460054942	2.120076e-40	9.991804e-39
comp36402_c4	466	sp|P09446|HSP7A_CAEEL|Heat shock 70 kDa protein A OS=Caenorhabditis elegans	Q3SD87|Chromosome undetermined scaffold_33, whole genome shotgun sequence Tax=Paramecium	|	4.1831607612	2.420703496	2.913961e-40	1.367231e-38
comp31928_c0	369	|	A0BJB4|Histone H4 Tax=Paramecium tetraurelia	GO:0003677|DNA binding	2.2204174345	6.476952628	3.653955e-40	1.706850e-38
comp40368_c0	3224	|	A0BMA7|Chromosome undetermined scaffold_116, whole genome shotgun sequence Tax=Paramecium tetraurelia	|	1.8510258422	6.274272763	3.722397e-40	1.726536e-38
comp41116_c0	1502	sp|Q25802|RPOC2_PLAF7|DNA-directed RNA polymerase subunit beta'' OS=Plasmodium falciparum (isolate 3D7)	|	|	-2.6789730720	2.226975659	3.728808e-40	1.726536e-38
comp38995_c0	1963	|	A0BK69|Chromosome undetermined scaffold_111, whole genome shotgun sequence Tax=Paramecium tetraurelia	|	1.8136345528	6.173122731	5.977985e-40	2.755877e-38
comp42555_c0	3641	sp|Q9LKW9|NHX7_ARATH|Sodium/hydrogen exchanger 7 OS=Arabidopsis thaliana	A0CMN5|Chromosome undetermined scaffold_21, whole genome shotgun sequence Tax=Paramecium tetraurelia	GO:0006812|GO:0015299|GO:0016021|GO:0055085|cation transport|integral to membrane|solute:hydrogen antiporter activity|transmembrane transport	-1.8221086473	6.445995050	6.245231e-40	2.866561e-38
comp39256_c0	1342	sp|P41154|HSF_XENLA|Heat shock factor protein OS=Xenopus laevis	A0D7Z9|Chromosome undetermined scaffold_40, whole genome shotgun sequence Tax=Paramecium tetraurelia	GO:0003700|GO:0005634|GO:0006355|GO:0043565|nucleus|regulation of transcription_ DNA-dependent|sequence-specific DNA binding|sequence-specific DNA binding transcription factor activity	1.7843888833	5.674252277	8.589679e-40	3.925595e-38
comp37701_c0	746	|	|	|	4.2676660983	1.319769735	1.104033e-39	5.023827e-38
comp37395_c2	3871	sp|P17053|G168_PARPR|G surface protein, allelic form 168 OS=Paramecium primaurelia	A0D900|Chromosome undetermined scaffold_41, whole genome shotgun sequence Tax=Paramecium tetraurelia	|	-3.3661162252	1.721143857	1.241702e-39	5.626030e-38
comp38435_c0	972	|	A0C7X5|Chromosome undetermined scaffold_156, whole genome shotgun sequence Tax=Paramecium tetraurelia	|	1.9472789156	4.294981096	1.618804e-39	7.303294e-38
comp44610_c0	1456	sp|O52733|XYLT_LACBR|D-xylose-proton symporter OS=Lactobacillus brevis	A0EBX3|Chromosome undetermined scaffold_89, whole genome shotgun sequence Tax=Paramecium tetraurelia	GO:0016021|GO:0022857|GO:0055085|integral to membrane|transmembrane transport|transmembrane transporter activity	-2.1256747638	6.049468454	1.662533e-39	7.468665e-38
comp39370_c0	986	sp|Q5R9E1|HMGCL_PONAB|Hydroxymethylglutaryl-CoA lyase, mitochondrial OS=Pongo abelii	A0BKG8|Chromosome undetermined scaffold_112, whole genome shotgun sequence Tax=Paramecium tetraurelia	GO:0003824|catalytic activity	-1.9144082681	4.385836777	2.110275e-39	9.439902e-38
comp46659_c0	1963	sp|Q27256|WHITE_ANOGA|Protein white OS=Anopheles gambiae	A0DMC1|Chromosome undetermined scaffold_56, whole genome shotgun sequence Tax=Paramecium tetraurelia	GO:0005524|GO:0016020|GO:0016887|ATP binding|ATPase activity|membrane	1.7466894550	5.961885705	2.164348e-39	9.640937e-38
comp24931_c0	540	|	A0BCG3|Chromosome undetermined scaffold_10, whole genome shotgun sequence Tax=Paramecium tetraurelia	|	1.8945455147	4.439705960	3.211409e-39	1.424489e-37
comp22994_c1	258	|	|	|	-2.3824476048	4.060336353	3.895843e-39	1.720854e-37
comp42181_c2	1795	sp|Q25802|RPOC2_PLAF7|DNA-directed RNA polymerase subunit beta'' OS=Plasmodium falciparum (isolate 3D7)	G0QMM7|Putative uncharacterized protein Tax=Ichthyophthirius multifiliis strain G5	|	-3.6003934123	2.816930718	6.772977e-39	2.979263e-37
comp40934_c0	2323	|	|	|	2.1718814297	7.065585638	8.420221e-39	3.688476e-37
comp46044_c0	1061	|	A0C0G6|Chromosome undetermined scaffold_14, whole genome shotgun sequence Tax=Paramecium tetraurelia	|	1.9199438923	4.619310925	9.132991e-39	3.984173e-37
comp50209_c0	4507	sp|P33981|TTK_HUMAN|Dual specificity protein kinase TTK OS=Homo sapiens	A0DUK8|Chromosome undetermined scaffold_64, whole genome shotgun sequence Tax=Paramecium tetraurelia	GO:0004672|GO:0005524|GO:0006468|ATP binding|protein kinase activity|protein phosphorylation	1.7363277660	5.281683697	1.005891e-38	4.370039e-37
comp38197_c0	1828	sp|Q54I48|CTL2_DICDI|Choline transporter-like protein 2 OS=Dictyostelium discoideum	A0D8R1|Chromosome undetermined scaffold_41, whole genome shotgun sequence Tax=Paramecium tetraurelia	|	-1.7357724256	5.378594716	1.355048e-38	5.862803e-37
comp25074_c0	1660	sp|Q54GB2|CTSL2_DICDI|CTD small phosphatase-like protein 2 OS=Dictyostelium discoideum	A0E6T8|Chromosome undetermined scaffold_80, whole genome shotgun sequence Tax=Paramecium tetraurelia	GO:0005515|protein binding	1.8326457614	4.988617265	1.968545e-38	8.482421e-37
comp36657_c0	1053	|	|	|	7.1857375425	0.842360505	2.240139e-38	9.613477e-37
comp36714_c0	1374	sp|Q58128|Y718_METJA|Putative uncharacterized transporter MJ0718 OS=Methanocaldococcus jannaschii (strain ATCC 43067 / DSM 2661 / JAL-1 / JCM 10045 / NBRC 100440)	A0BTM8|Chromosome undetermined scaffold_127, whole genome shotgun sequence Tax=Paramecium tetraurelia	GO:0015109|GO:0015703|chromate transmembrane transporter activity|chromate transport	-1.7391814336	5.466428044	2.385015e-38	1.019377e-36
comp38847_c0	1092	sp|Q9XYL0|CTDS_DICDI|Probable C-terminal domain small phosphatase OS=Dictyostelium discoideum	A0BL21|Chromosome undetermined scaffold_113, whole genome shotgun sequence Tax=Paramecium tetraurelia	GO:0005515|protein binding	1.7931345010	4.904502494	2.629788e-38	1.119462e-36
comp38888_c1	1487	sp|O94365|UTP15_SCHPO|U3 small nucleolar RNA-associated protein 15 OS=Schizosaccharomyces pombe (strain 972 / ATCC 24843)	A0DIJ7|Chromosome undetermined scaffold_52, whole genome shotgun sequence Tax=Paramecium tetraurelia	GO:0005515|GO:0005730|GO:0006364|nucleolus|protein binding|rRNA processing	-1.8498081368	4.696736880	2.720061e-38	1.153240e-36
comp40143_c0	3079	sp|P61243|YCF2_PHYPA|Protein ycf2 OS=Physcomitrella patens subsp. patens	A0BU83|Chromosome undetermined scaffold_129, whole genome shotgun sequence Tax=Paramecium tetraurelia	|	2.9410504326	2.232701631	3.281335e-38	1.385642e-36
comp37739_c0	833	sp|Q9USQ7|MUG71_SCHPO|Meiotically up-regulated gene 71 protein OS=Schizosaccharomyces pombe (strain 972 / ATCC 24843)	A0CM54|Chromosome undetermined scaffold_21, whole genome shotgun sequence Tax=Paramecium tetraurelia	|	2.1382274019	7.376222875	4.776511e-38	2.008989e-36
comp38312_c0	1227	sp|Q55GF9|ICPA_DICDI|Inner centromere protein A OS=Dictyostelium discoideum	A0DN85|Chromosome undetermined scaffold_57, whole genome shotgun sequence Tax=Paramecium tetraurelia	|	-1.7358379056	5.261812426	6.482680e-38	2.715780e-36
comp23017_c0	4421	sp|Q5DU56|NLRC3_MOUSE|Protein NLRC3 OS=Mus musculus	A0BSP4|Chromosome undetermined scaffold_125, whole genome shotgun sequence Tax=Paramecium tetraurelia	GO:0016881|acid-amino acid ligase activity	-2.8116821545	11.504692118	6.802796e-38	2.838621e-36
comp61740_c0	1673	|	A0E9H2|Chromosome undetermined scaffold_84, whole genome shotgun sequence Tax=Paramecium tetraurelia	|	-2.3077595783	2.912516547	7.954576e-38	3.306160e-36
comp42703_c0	4168	sp|Q03604|RIR1_CAEEL|Ribonucleoside-diphosphate reductase large subunit OS=Caenorhabditis elegans	A0C9U7|Ribonucleoside-diphosphate reductase Tax=Paramecium tetraurelia	GO:0004748|GO:0005524|GO:0006260|GO:0055114|ATP binding|DNA replication|oxidation-reduction process|ribonucleoside-diphosphate reductase activity_ thioredoxin disulfide as acceptor	2.0276062790	6.079942124	9.731546e-38	4.028860e-36
comp35756_c0	632	|	|	|	3.0587352863	1.911391370	9.863748e-38	4.067640e-36
comp35331_c1	986	|	A0BV65|Chromosome undetermined scaffold_13, whole genome shotgun sequence Tax=Paramecium tetraurelia	|	2.9601549989	2.116475233	1.081937e-37	4.444363e-36
comp55308_c0	1561	sp|Q8IBS5|CDPK4_PLAF7|Calcium-dependent protein kinase 4 OS=Plasmodium falciparum (isolate 3D7)	A0CZX7|Chromosome undetermined scaffold_32, whole genome shotgun sequence Tax=Paramecium tetraurelia	GO:0004672|GO:0005509|GO:0005524|GO:0006468|ATP binding|calcium ion binding|protein kinase activity|protein phosphorylation	2.0855329626	3.596418237	1.342315e-37	5.492564e-36
comp37461_c0	744	|	Q3M0X3|Actin 1-5 Tax=Paramecium	|	2.1121788195	4.033987503	1.608734e-37	6.557299e-36
comp38615_c0	1663	|	G0QVR9|Solute carrier family 44 protein member 2, putative (Fragment) Tax=Ichthyophthirius multifiliis strain G5	|	3.4299791000	1.681602646	1.828723e-37	7.425319e-36
comp31791_c0	2033	sp|Q5ZJ27|HOOK1_CHICK|Protein Hook homolog 1 OS=Gallus gallus	A0BKJ5|Chromosome undetermined scaffold_112, whole genome shotgun sequence Tax=Paramecium tetraurelia	|	2.0600578523	6.701713596	2.159884e-37	8.736360e-36
comp32818_c0	573	|	|	|	1.8507391545	4.812266821	4.180210e-37	1.684369e-35
comp39100_c0	1716	sp|Q5T655|CC147_HUMAN|Coiled-coil domain-containing protein 147 OS=Homo sapiens	A0BL90|Chromosome undetermined scaffold_113, whole genome shotgun sequence Tax=Paramecium tetraurelia	GO:0005515|protein binding	-1.8751724670	4.162963082	5.821171e-37	2.336658e-35
comp46591_c0	1087	sp|Q55F68|CYAD_DICDI|Adenylate cyclase, terminal-differentiation specific OS=Dictyostelium discoideum	D8U4E9|Putative uncharacterized protein (Fragment) Tax=Volvox carteri	|	-1.9014216118	4.805167755	6.122079e-37	2.448136e-35
comp37435_c0	3740	sp|Q04592|PCSK5_MOUSE|Proprotein convertase subtilisin/kexin type 5 OS=Mus musculus	A0C050|Chromosome undetermined scaffold_14, whole genome shotgun sequence Tax=Paramecium tetraurelia	|	3.0322348962	2.033315322	7.385400e-37	2.942176e-35
comp38515_c0	850	|	|	|	1.8334301675	5.249372837	7.683831e-37	3.049556e-35
comp38960_c0	1134	sp|Q9WWW6|ALKB_PSEPU|Alkane 1-monooxygenase OS=Pseudomonas putida	A0BD58|Chromosome undetermined scaffold_10, whole genome shotgun sequence Tax=Paramecium tetraurelia	GO:0006629|lipid metabolic process	2.3983740729	2.912161751	8.807684e-37	3.470174e-35
comp33123_c0	2378	|	|	|	2.7727024063	2.548739677	8.809383e-37	3.470174e-35
comp32559_c0	565	|	|	|	2.6074453801	2.299504863	8.872334e-37	3.481979e-35
comp41148_c0	2187	sp|Q07283|TRHY_HUMAN|Trichohyalin OS=Homo sapiens	A0C4K3|Chromosome undetermined scaffold_15, whole genome shotgun sequence Tax=Paramecium tetraurelia	|	-1.7355244835	5.217284032	9.120655e-37	3.566176e-35
comp38812_c0	1506	sp|Q5ZML9|SETD3_CHICK|Histone-lysine N-methyltransferase setd3 OS=Gallus gallus	A0D0I4|Chromosome undetermined scaffold_33, whole genome shotgun sequence Tax=Paramecium tetraurelia	GO:0005515|protein binding	-2.1734431763	3.327099549	1.580879e-36	6.158428e-35
comp41769_c0	1638	sp|Q58741|Y1345_METJA|TPR repeat-containing protein MJ1345 OS=Methanocaldococcus jannaschii (strain ATCC 43067 / DSM 2661 / JAL-1 / JCM 10045 / NBRC 100440)	G5GUC2|Tetratricopeptide repeat family protein Tax=Fusobacterium nucleatum subsp. polymorphum F0401	|	2.2213988251	3.231634632	1.930172e-36	7.491478e-35
comp37894_c0	675	|	A0CGS3|Chromosome undetermined scaffold_18, whole genome shotgun sequence Tax=Paramecium tetraurelia	GO:2001070|starch binding	2.1366301050	3.367786112	2.106938e-36	8.147599e-35
comp40098_c0	1373	|	A0BXZ8|Chromosome undetermined scaffold_136, whole genome shotgun sequence Tax=Paramecium tetraurelia	|	1.8621166385	4.283489928	3.070879e-36	1.183185e-34
comp49752_c0	678	sp|Q08CM4|LIN54_DANRE|Protein lin-54 homolog OS=Danio rerio	A0BVQ8|Chromosome undetermined scaffold_130, whole genome shotgun sequence Tax=Paramecium tetraurelia	|	2.1912161884	3.346832943	3.100959e-36	1.190430e-34
comp39888_c0	1866	sp|Q9KX73|XYOA_STRSI|Xylitol oxidase OS=Streptomyces sp. (strain IKD472 / FERM P-14339)	F8ELC3|Alditol oxidase Tax=Runella slithyformis DSM 19594	GO:0003885|GO:0008762|GO:0016020|GO:0016491|GO:0050660|GO:0055114|D-arabinono-1_4-lactone oxidase activity|flavin adenine dinucleotide binding|membrane|oxidation-reduction process|oxidoreductase activity|UDP-N-acetylmuramate dehydrogenase activity	-1.7400407670	5.239043075	3.283359e-36	1.255885e-34
comp37373_c0	784	sp|Q86SQ9|DHDDS_HUMAN|Dehydrodolichyl diphosphate synthase OS=Homo sapiens	Q246A4|Undecaprenyl diphosphate synthase family protein Tax=Tetrahymena thermophila SB210	GO:0016765|transferase activity_ transferring alkyl or aryl (other than methyl) groups	-1.9634526459	4.009703701	4.433330e-36	1.689627e-34
comp37149_c0	1393	sp|Q8I659|YPF11_PLAF7|Uncharacterized protein PFB0765w OS=Plasmodium falciparum (isolate 3D7)	UPI00022C8996|UPI00022C8996 related cluster Tax=unknown	|	1.7935176294	6.546407748	5.098093e-36	1.935992e-34
comp39058_c0	1154	sp|Q9DCS3|MECR_MOUSE|Trans-2-enoyl-CoA reductase, mitochondrial OS=Mus musculus	A0CJM4|Chromosome undetermined scaffold_2, whole genome shotgun sequence Tax=Paramecium tetraurelia	GO:0008270|GO:0016491|GO:0055114|oxidation-reduction process|oxidoreductase activity|zinc ion binding	-1.7562193543	6.005523634	7.142698e-36	2.702705e-34
comp23926_c0	1597	sp|P62343|CDPK1_PLAFK|Calcium-dependent protein kinase 1 OS=Plasmodium falciparum (isolate K1 / Thailand)	A0CG37|Chromosome undetermined scaffold_178, whole genome shotgun sequence Tax=Paramecium tetraurelia	GO:0004672|GO:0005509|GO:0005524|GO:0006468|ATP binding|calcium ion binding|protein kinase activity|protein phosphorylation	1.6660431912	5.244299006	8.608874e-36	3.245853e-34
comp39412_c0	1794	|	A0EIN7|Chromosome undetermined scaffold_99, whole genome shotgun sequence Tax=Paramecium tetraurelia	|	2.8062390484	2.081829785	8.983521e-36	3.375055e-34
comp37252_c0	1477	|	|	|	1.8742776828	4.699366402	9.747535e-36	3.649104e-34
comp24665_c0	1467	sp|O34718|IOLT_BACSU|Major myo-inositol transporter iolT OS=Bacillus subtilis (strain 168)	A0EBX3|Chromosome undetermined scaffold_89, whole genome shotgun sequence Tax=Paramecium tetraurelia	GO:0016021|GO:0022857|GO:0055085|integral to membrane|transmembrane transport|transmembrane transporter activity	-1.8045984769	5.048717518	1.048523e-35	3.911397e-34
comp37774_c1	463	|	|	|	1.8573967873	4.537899133	1.059325e-35	3.937778e-34
comp42717_c0	4044	|	A0C2I2|Chromosome undetermined scaffold_144, whole genome shotgun sequence Tax=Paramecium tetraurelia	|	-1.8511070297	6.798064544	1.125571e-35	4.169351e-34
comp39472_c0	1568	|	A0DNX6|Chromosome undetermined scaffold_58, whole genome shotgun sequence Tax=Paramecium tetraurelia	|	2.0909578075	3.678962185	1.226023e-35	4.525567e-34
comp43256_c0	4569	sp|O76329|ACTNB_DICDI|Interaptin OS=Dictyostelium discoideum	A0CB45|Chromosome undetermined scaffold_163, whole genome shotgun sequence Tax=Paramecium tetraurelia	|	2.2593008402	3.228673099	1.330674e-35	4.894747e-34
comp36541_c0	842	sp|Q9ESF4|LFG1_MOUSE|Protein lifeguard 1 OS=Mus musculus	A0BHJ3|Chromosome undetermined scaffold_108, whole genome shotgun sequence Tax=Paramecium tetraurelia	|	-1.9191271258	5.868776181	1.580292e-35	5.792757e-34
comp40318_c0	2763	sp|P47179|DAN4_YEAST|Cell wall protein DAN4 OS=Saccharomyces cerevisiae (strain ATCC 204508 / S288c)	A9VE65|Predicted protein Tax=Monosiga brevicollis	|	-2.6646529438	7.704043531	1.709103e-35	6.243254e-34
comp42403_c0	3455	sp|Q9FNI6|SM3L2_ARATH|Putative SWI/SNF-related matrix-associated actin-dependent regulator of chromatin subfamily A member 3-like 2 OS=Arabidopsis thaliana	A0BG98|Chromosome undetermined scaffold_105, whole genome shotgun sequence Tax=Paramecium tetraurelia	GO:0003676|GO:0003677|GO:0004386|GO:0005524|ATP binding|DNA binding|helicase activity|nucleic acid binding	1.8244434807	4.394634359	2.954550e-35	1.075558e-33
comp42671_c0	2172	sp|Q2NTK9|OTSA_SODGM|Alpha,alpha-trehalose-phosphate synthase [UDP-forming] OS=Sodalis glossinidius (strain morsitans)	UPI000248A5AF|putative bifunctional trehalose-6-phosphate synthase/HAD hydrolase subfamily IIB Tax=Leptospira licerasiae serovar Varillal str. MMD0835	GO:0003824|GO:0005992|catalytic activity|trehalose biosynthetic process	2.2187182750	9.414300086	3.125293e-35	1.133805e-33
comp26207_c0	2831	sp|P35580|MYH10_HUMAN|Myosin-10 OS=Homo sapiens	B7K8Y7|BRCT domain protein Tax=Cyanothece sp. PCC 7424	|	2.5609313832	2.470130947	3.368438e-35	1.217829e-33
comp38352_c0	1077	sp|Q8LCU7|MECR_ARATH|Probable trans-2-enoyl-CoA reductase, mitochondrial OS=Arabidopsis thaliana	A0CJM4|Chromosome undetermined scaffold_2, whole genome shotgun sequence Tax=Paramecium tetraurelia	GO:0008270|GO:0016491|GO:0055114|oxidation-reduction process|oxidoreductase activity|zinc ion binding	-2.3237974158	2.505770611	3.663282e-35	1.318117e-33
comp34714_c0	4038	sp|O76329|ACTNB_DICDI|Interaptin OS=Dictyostelium discoideum	A0DE02|Chromosome undetermined scaffold_47, whole genome shotgun sequence Tax=Paramecium tetraurelia	|	1.6950011694	6.155948073	3.670800e-35	1.318117e-33
comp44219_c0	403	|	A0DEJ5|Chromosome undetermined scaffold_48, whole genome shotgun sequence Tax=Paramecium tetraurelia	|	-1.7707423507	4.461444043	4.396024e-35	1.573180e-33
comp40218_c0	1984	|	A0CVB4|Chromosome undetermined scaffold_29, whole genome shotgun sequence Tax=Paramecium tetraurelia	|	1.6647770004	5.889267325	4.633170e-35	1.652445e-33
comp39842_c0	1858	sp|A1ZAI5|FACR1_DROME|Putative fatty acyl-CoA reductase CG5065 OS=Drosophila melanogaster	A0CFE9|Chromosome undetermined scaffold_175, whole genome shotgun sequence Tax=Paramecium tetraurelia	|	1.8681128846	4.327355642	4.675788e-35	1.662030e-33
comp37510_c1	3064	|	Q9U9C6|Elongation factor 1-alpha Tax=Paramecium tetraurelia	GO:0005525|GTP binding	1.7700594241	5.043075120	5.176335e-35	1.833777e-33
comp37758_c0	1544	sp|P21269|CCA1_YEAST|CCA tRNA nucleotidyltransferase, mitochondrial OS=Saccharomyces cerevisiae (strain ATCC 204508 / S288c)	A0BX57|Chromosome undetermined scaffold_133, whole genome shotgun sequence Tax=Paramecium tetraurelia	GO:0003723|GO:0006396|GO:0016779|nucleotidyltransferase activity|RNA binding|RNA processing	1.8115429534	5.385974267	5.940491e-35	2.097450e-33
comp41269_c0	1429	sp|O75001|MCM7_SCHPO|DNA replication licensing factor mcm7 OS=Schizosaccharomyces pombe (strain 972 / ATCC 24843)	A0DAC7|Chromosome undetermined scaffold_43, whole genome shotgun sequence Tax=Paramecium tetraurelia	GO:0003677|GO:0005524|GO:0006260|ATP binding|DNA binding|DNA replication	1.7500056668	4.603793040	6.016344e-35	2.117151e-33
comp35495_c0	3124	|	E0TJ16|Putative glycyl-tRNA synthetase, beta subunit Tax=Candidatus Zinderia insecticola CARI	|	-3.2982242953	1.331468176	6.377868e-35	2.236915e-33
comp40428_c0	1479	|	A0BNQ7|Chromosome undetermined scaffold_119, whole genome shotgun sequence Tax=Paramecium tetraurelia	|	-1.9736837146	3.547105224	7.927439e-35	2.771191e-33
comp37123_c0	810	|	A0BX56|Chromosome undetermined scaffold_133, whole genome shotgun sequence Tax=Paramecium tetraurelia	GO:0003677|GO:0005515|DNA binding|protein binding	2.1437181764	7.656189110	8.159587e-35	2.842929e-33
comp25514_c0	251	|	A0D6C9|Chromosome undetermined scaffold_4, whole genome shotgun sequence Tax=Paramecium tetraurelia	|	-2.3110583521	4.851418558	8.978487e-35	3.117957e-33
comp52740_c0	984	|	|	|	2.2005755313	2.951249712	1.138814e-34	3.941788e-33
comp41670_c0	1491	|	A0E4Y0|Chromosome undetermined scaffold_79, whole genome shotgun sequence Tax=Paramecium tetraurelia	|	4.1126475113	1.166825144	1.200685e-34	4.142362e-33
comp39457_c0	1297	sp|Q7TNJ7|KCC1G_RAT|Calcium/calmodulin-dependent protein kinase type 1G OS=Rattus norvegicus	A0CDL4|Chromosome undetermined scaffold_17, whole genome shotgun sequence Tax=Paramecium tetraurelia	GO:0004672|GO:0005524|GO:0006468|ATP binding|protein kinase activity|protein phosphorylation	-1.8127171195	4.094129018	1.225848e-34	4.215401e-33
comp44976_c0	1027	sp|O43822|CU002_HUMAN|Uncharacterized protein C21orf2 OS=Homo sapiens	A0C1E8|Chromosome undetermined scaffold_141, whole genome shotgun sequence Tax=Paramecium tetraurelia	GO:0005515|protein binding	1.6639988980	6.160357577	1.441870e-34	4.942150e-33
comp41332_c0	2682	sp|A8X6H4|CMK1_CAEBR|Calcium/calmodulin-dependent protein kinase type 1 OS=Caenorhabditis briggsae	A0DKD7|Chromosome undetermined scaffold_54, whole genome shotgun sequence Tax=Paramecium tetraurelia	GO:0004672|GO:0005524|GO:0006468|ATP binding|protein kinase activity|protein phosphorylation	1.8543056041	6.557143083	1.702388e-34	5.816217e-33
comp36962_c0	1242	|	A0BGR3|Chromosome undetermined scaffold_106, whole genome shotgun sequence Tax=Paramecium tetraurelia	|	1.6582359523	5.769547634	1.759422e-34	5.991685e-33
comp35657_c0	1105	sp|P54212|CAH_DUNSA|Carbonic anhydrase OS=Dunaliella salina	A0BQJ5|Chromosome undetermined scaffold_120, whole genome shotgun sequence Tax=Paramecium tetraurelia	|	1.7897610308	4.894735285	1.783167e-34	6.053019e-33
comp39497_c0	2730	sp|Q552X2|MED26_DICDI|Putative mediator of RNA polymerase II transcription subunit 26 OS=Dictyostelium discoideum	A0C4J6|Chromosome undetermined scaffold_15, whole genome shotgun sequence Tax=Paramecium tetraurelia	|	1.7342020621	4.665925321	1.833491e-34	6.203900e-33
comp36257_c0	1017	sp|P0C582|M2OM_NEUCR|Putative mitochondrial 2-oxoglutarate/malate carrier protein OS=Neurospora crassa (strain ATCC 24698 / 74-OR23-1A / CBS 708.71 / DSM 1257 / FGSC 987)	A0C9V7|Chromosome undetermined scaffold_16, whole genome shotgun sequence Tax=Paramecium tetraurelia	|	-2.0457009439	3.915350192	2.186897e-34	7.376061e-33
comp42158_c0	3989	sp|P36044|MNN4_YEAST|Protein MNN4 OS=Saccharomyces cerevisiae (strain ATCC 204508 / S288c)	A0BVF2|Chromosome undetermined scaffold_13, whole genome shotgun sequence Tax=Paramecium tetraurelia	|	1.6763390573	5.513681414	2.505461e-34	8.423616e-33
comp35482_c0	642	|	UPI00006CBAB6|UPI00006CBAB6 related cluster Tax=unknown	|	-2.7352967972	1.822180842	3.008876e-34	1.008403e-32
comp40293_c0	2381	sp|Q64420|ACOD_MESAU|Acyl-CoA desaturase OS=Mesocricetus auratus	A0BMA8|Chromosome undetermined scaffold_116, whole genome shotgun sequence Tax=Paramecium tetraurelia	|	-1.9088566193	5.893220082	3.449237e-34	1.152329e-32
comp41344_c0	800	sp|Q55CT5|SEC31_DICDI|Protein transport protein SEC31 OS=Dictyostelium discoideum	A0CRZ0|Chromosome undetermined scaffold_255, whole genome shotgun sequence Tax=Paramecium tetraurelia	|	-1.9738487615	6.739055195	3.989750e-34	1.328700e-32
comp38307_c0	1401	|	A0CW49|Chromosome undetermined scaffold_3, whole genome shotgun sequence Tax=Paramecium tetraurelia	GO:0016021|GO:0055085|integral to membrane|transmembrane transport	1.7140037580	4.615098703	4.547706e-34	1.509753e-32
comp40814_c0	1696	sp|Q9NQ86|TRI36_HUMAN|E3 ubiquitin-protein ligase TRIM36 OS=Homo sapiens	A0CQ77|Chromosome undetermined scaffold_24, whole genome shotgun sequence Tax=Paramecium tetraurelia	GO:0005622|GO:0008270|intracellular|zinc ion binding	-2.0121620075	3.205829619	5.580470e-34	1.846803e-32
comp21883_c0	724	sp|Q9S266|Y1686_STRCO|Uncharacterized Nudix hydrolase SCO1686 OS=Streptomyces coelicolor (strain ATCC BAA-471 / A3(2) / M145)	A0D010|Chromosome undetermined scaffold_32, whole genome shotgun sequence Tax=Paramecium tetraurelia	GO:0016787|hydrolase activity	4.1318784088	1.083359648	5.913628e-34	1.950943e-32
comp33608_c0	1231	|	A0CQ86|Chromosome undetermined scaffold_24, whole genome shotgun sequence Tax=Paramecium tetraurelia	|	1.9275428859	4.243303392	5.937262e-34	1.952638e-32
comp43588_c0	5384	|	A0EC66|Chromosome undetermined scaffold_89, whole genome shotgun sequence Tax=Paramecium tetraurelia	|	1.9354501955	4.263654591	6.480359e-34	2.124632e-32
comp35562_c0	1828	|	|	|	9.2718225094	0.482331615	7.132023e-34	2.331045e-32
comp36499_c0	1558	sp|Q9SN43|CIPKC_ARATH|CBL-interacting serine/threonine-protein kinase 12 OS=Arabidopsis thaliana	A0C6G6|Chromosome undetermined scaffold_152, whole genome shotgun sequence Tax=Paramecium tetraurelia	GO:0004672|GO:0005524|GO:0006468|ATP binding|protein kinase activity|protein phosphorylation	2.0238838964	3.509436908	7.185300e-34	2.341210e-32
comp41678_c0	2479	sp|Q86AF2|Y6864_DICDI|Putative uncharacterized protein DDB_G0271606 OS=Dictyostelium discoideum	A0BEK4|Chromosome undetermined scaffold_102, whole genome shotgun sequence Tax=Paramecium tetraurelia	GO:0006464|cellular protein modification process	1.8767775953	5.144777509	7.230445e-34	2.348671e-32
comp37234_c0	1636	|	A0BWS6|Chromosome undetermined scaffold_132, whole genome shotgun sequence Tax=Paramecium tetraurelia	GO:0005515|protein binding	2.4131312842	3.113094137	1.131502e-33	3.660578e-32
comp41019_c0	3991	sp|Q54HP1|MYBQ_DICDI|Myb-like protein Q OS=Dictyostelium discoideum	A0E484|Chromosome undetermined scaffold_78, whole genome shotgun sequence Tax=Paramecium tetraurelia	|	1.6112983928	5.254876102	1.133853e-33	3.660578e-32
comp41344_c1	242	sp|Q54AU8|Y5091_DICDI|Putative uncharacterized protein DDB_G0294196 OS=Dictyostelium discoideum	A0D550|Chromosome undetermined scaffold_38, whole genome shotgun sequence Tax=Paramecium tetraurelia	|	-2.5531178077	2.484237317	1.953594e-33	6.287834e-32
comp44135_c0	721	|	A0C9W5|Chromosome undetermined scaffold_16, whole genome shotgun sequence Tax=Paramecium tetraurelia	|	-1.9017859020	6.392683569	2.886467e-33	9.262136e-32
comp44176_c0	895	sp|O75845|SC5D_HUMAN|Lathosterol oxidase OS=Homo sapiens	A0BJH8|Chromosome undetermined scaffold_110, whole genome shotgun sequence Tax=Paramecium tetraurelia	GO:0005506|GO:0006633|GO:0016491|GO:0055114|fatty acid biosynthetic process|iron ion binding|oxidation-reduction process|oxidoreductase activity	-2.0240659105	7.206082835	3.709556e-33	1.186721e-31
comp36948_c0	928	sp|Q6IRP0|R126B_XENLA|RING finger protein 126-B OS=Xenopus laevis	A0E394|Chromosome undetermined scaffold_76, whole genome shotgun sequence Tax=Paramecium tetraurelia	GO:0005515|GO:0008270|protein binding|zinc ion binding	2.0814786209	3.326193289	3.901311e-33	1.244294e-31
comp44512_c0	893	|	|	|	-1.7646697981	5.124358930	4.128907e-33	1.312918e-31
comp25399_c0	704	|	A0DDS2|Chromosome undetermined scaffold_47, whole genome shotgun sequence Tax=Paramecium tetraurelia	|	1.7891115782	4.119770084	4.447796e-33	1.410071e-31
comp43443_c0	4317	sp|Q92824|PCSK5_HUMAN|Proprotein convertase subtilisin/kexin type 5 OS=Homo sapiens	A0BQN4|Chromosome undetermined scaffold_121, whole genome shotgun sequence Tax=Paramecium tetraurelia	|	-2.7057461215	1.695235953	4.815378e-33	1.522034e-31
comp35889_c0	652	sp|Q3SEK2|CATR6_PARTE|Caltractin ICL1f OS=Paramecium tetraurelia	A0D6A4|Chromosome undetermined scaffold_396, whole genome shotgun sequence Tax=Paramecium tetraurelia	GO:0005509|calcium ion binding	-2.1137007876	8.485163184	5.006008e-33	1.577565e-31
comp45261_c0	236	sp|P13837|G156_PARPR|G surface protein, allelic form 156 OS=Paramecium primaurelia	A0C1T1|Chromosome undetermined scaffold_142, whole genome shotgun sequence Tax=Paramecium tetraurelia	|	-2.8620231066	1.873086133	6.372609e-33	2.002251e-31
comp25565_c0	1086	|	|	|	2.4168821019	3.025100555	7.005500e-33	2.194572e-31
comp24908_c0	2085	|	A0BV12|Chromosome undetermined scaffold_13, whole genome shotgun sequence Tax=Paramecium tetraurelia	|	1.9127203072	4.394310804	7.656868e-33	2.391525e-31
comp41970_c0	2824	sp|P0DJA7|SCR_ZYMMO|Sucrose-6-phosphate hydrolase OS=Zymomonas mobilis (strain ATCC 31821 / ZM4 / CP4)	B4ARV2|Beta-fructofuranosidase Tax=Francisella	|	1.6049093646	5.459426337	8.110575e-33	2.525762e-31
comp43664_c0	2740	sp|Q5RAZ2|SBDS_PONAB|Ribosome maturation protein SBDS OS=Pongo abelii	A0CFW4|Chromosome undetermined scaffold_177, whole genome shotgun sequence Tax=Paramecium tetraurelia	GO:0042254|ribosome biogenesis	-1.5809736852	5.726474523	9.250934e-33	2.872415e-31
comp25514_c2	232	|	A0D6C8|Chromosome undetermined scaffold_4, whole genome shotgun sequence Tax=Paramecium tetraurelia	|	-2.1439925966	4.500116627	9.357777e-33	2.897069e-31
comp38921_c0	1121	sp|Q6CF35|TRM6_YARLI|tRNA (adenine(58)-N(1))-methyltransferase non-catalytic subunit TRM6 OS=Yarrowia lipolytica (strain CLIB 122 / E 150)	A0CWC0|Chromosome undetermined scaffold_3, whole genome shotgun sequence Tax=Paramecium tetraurelia	GO:0003743|GO:0006413|translation initiation factor activity|translational initiation	-1.8311492330	4.559332147	1.497233e-32	4.621722e-31
comp40670_c0	3252	sp|Q54F07|METK_DICDI|S-adenosylmethionine synthase OS=Dictyostelium discoideum	A0CWQ3|S-adenosylmethionine synthase Tax=Paramecium tetraurelia	GO:0004478|GO:0006556|methionine adenosyltransferase activity|S-adenosylmethionine biosynthetic process	-2.1641894361	8.901055928	1.839796e-32	5.662603e-31
comp36911_c0	763	|	A0BG54|Chromosome undetermined scaffold_105, whole genome shotgun sequence Tax=Paramecium tetraurelia	GO:0005515|protein binding	-2.3739808124	9.203687266	2.270034e-32	6.966498e-31
comp43353_c0	2073	sp|O59797|YCO6_SCHPO|Putative nucleosome assembly protein C364.06 OS=Schizosaccharomyces pombe (strain 972 / ATCC 24843)	A0CUN0|Chromosome undetermined scaffold_28, whole genome shotgun sequence Tax=Paramecium tetraurelia	GO:0005634|GO:0006334|nucleosome assembly|nucleus	-1.7153017027	5.835214430	2.713468e-32	8.303214e-31
comp40461_c0	407	sp|P34103|PK4_DICDI|Protein kinase 4 (Fragment) OS=Dictyostelium discoideum	G4MYG1|Putative uncharacterized protein Tax=Magnaporthe oryzae 70-15	|	-2.1698063846	3.269061686	2.736303e-32	8.348889e-31
comp42516_c0	2652	|	A0D8T9|Chromosome undetermined scaffold_41, whole genome shotgun sequence Tax=Paramecium tetraurelia	GO:0000156|GO:0000160|GO:0006355|phosphorelay response regulator activity|phosphorelay signal transduction system|regulation of transcription_ DNA-dependent	2.0460890563	3.143848061	3.229432e-32	9.825105e-31
comp42375_c0	3317	sp|Q54J83|APC3_DICDI|Anaphase-promoting complex subunit 3 OS=Dictyostelium discoideum	A0E4J8|Chromosome undetermined scaffold_78, whole genome shotgun sequence Tax=Paramecium tetraurelia	GO:0005515|protein binding	1.6747311326	4.836726668	3.309298e-32	1.003915e-30
comp36925_c0	1183	|	|	|	1.8688950540	3.791322630	3.951160e-32	1.193109e-30
comp36271_c0	628	sp|Q08759|MYB_XENLA|Transcriptional activator Myb OS=Xenopus laevis	A0DS67|Chromosome undetermined scaffold_61, whole genome shotgun sequence Tax=Paramecium tetraurelia	|	4.4543449395	1.113953552	3.955556e-32	1.193109e-30
comp42057_c0	2470	sp|Q9I4U2|QUIP_PSEAE|Acyl-homoserine lactone acylase quiP OS=Pseudomonas aeruginosa (strain ATCC 15692 / PAO1 / 1C / PRS 101 / LMG 12228)	A0BIP0|Chromosome undetermined scaffold_11, whole genome shotgun sequence Tax=Paramecium tetraurelia	GO:0016787|GO:0017000|antibiotic biosynthetic process|hydrolase activity	-1.9640290086	4.109627028	5.025386e-32	1.511481e-30
comp42015_c0	2114	|	A0CS49|Chromosome undetermined scaffold_26, whole genome shotgun sequence Tax=Paramecium tetraurelia	|	2.1622994196	2.768787246	5.158997e-32	1.547259e-30
comp42311_c0	3054	sp|Q25802|RPOC2_PLAF7|DNA-directed RNA polymerase subunit beta'' OS=Plasmodium falciparum (isolate 3D7)	A0C4L9|Chromosome undetermined scaffold_15, whole genome shotgun sequence Tax=Paramecium tetraurelia	|	-2.4357265875	2.394694683	5.540186e-32	1.656877e-30
comp42132_c0	6564	|	UPI00006CD1CA|UPI00006CD1CA related cluster Tax=unknown	GO:0003723|GO:0003964|GO:0006278|RNA binding|RNA-dependent DNA replication|RNA-directed DNA polymerase activity	2.3386308365	3.670204667	7.019956e-32	2.093494e-30
comp37808_c0	1429	|	|	|	1.9461581531	7.495920167	7.050829e-32	2.096778e-30
comp42616_c0	1873	sp|Q8IBS5|CDPK4_PLAF7|Calcium-dependent protein kinase 4 OS=Plasmodium falciparum (isolate 3D7)	A0DYV7|Chromosome undetermined scaffold_7, whole genome shotgun sequence Tax=Paramecium tetraurelia	GO:0004672|GO:0005524|GO:0006468|ATP binding|protein kinase activity|protein phosphorylation	1.6235334986	6.386781682	7.538246e-32	2.235429e-30
comp47097_c0	242	|	|	|	9.2298274978	0.421701506	7.886312e-32	2.332095e-30
comp41715_c0	4134	sp|O76329|ACTNB_DICDI|Interaptin OS=Dictyostelium discoideum	A0DN17|Chromosome undetermined scaffold_57, whole genome shotgun sequence Tax=Paramecium tetraurelia	|	1.9230966372	7.645385617	8.247270e-32	2.432023e-30
comp40472_c0	1972	sp|Q9Y041|HGD_CAEEL|Homogentisate 1,2-dioxygenase OS=Caenorhabditis elegans	A0CLF2|Chromosome undetermined scaffold_20, whole genome shotgun sequence Tax=Paramecium tetraurelia	GO:0004411|GO:0006559|GO:0006570|GO:0055114|homogentisate 1_2-dioxygenase activity|L-phenylalanine catabolic process|oxidation-reduction process|tyrosine metabolic process	-1.9847425760	7.679920194	9.799632e-32	2.881747e-30
comp40986_c0	1684	sp|P47460|HMW2_MYCGE|Cytadherence high molecular weight protein 2 OS=Mycoplasma genitalium (strain ATCC 33530 / G-37 / NCTC 10195)	A0C7Q7|Chromosome undetermined scaffold_156, whole genome shotgun sequence Tax=Paramecium tetraurelia	|	1.9619660002	3.383185791	1.001593e-31	2.937171e-30
comp41618_c0	2380	sp|P59342|BARA_SHIFL|Signal transduction histidine-protein kinase BarA OS=Shigella flexneri	A0E7B6|Chromosome undetermined scaffold_80, whole genome shotgun sequence Tax=Paramecium tetraurelia	GO:0000155|GO:0005524|GO:0007165|GO:0016020|ATP binding|membrane|phosphorelay sensor kinase activity|signal transduction	1.9504546921	3.759143592	1.007244e-31	2.945560e-30
comp36849_c0	1700	|	G3VAN7|Uncharacterized protein (Fragment) Tax=Sarcophilus harrisii	|	2.1172666636	3.570777797	1.045412e-31	3.048734e-30
comp40461_c1	2062	sp|Q54WV0|NFYB_DICDI|Nuclear transcription factor Y subunit beta OS=Dictyostelium discoideum	A0DCV7|Chromosome undetermined scaffold_46, whole genome shotgun sequence Tax=Paramecium tetraurelia	|	-1.7074353070	6.018398956	1.069394e-31	3.110082e-30
comp22888_c0	3046	sp|Q54IA4|PIGM_DICDI|GPI mannosyltransferase 1 OS=Dictyostelium discoideum	A0DZL6|Chromosome undetermined scaffold_70, whole genome shotgun sequence Tax=Paramecium tetraurelia	GO:0005789|GO:0006506|GO:0016021|GO:0016758|endoplasmic reticulum membrane|GPI anchor biosynthetic process|integral to membrane|transferase activity_ transferring hexosyl groups	-1.7616447893	5.931157493	1.128664e-31	3.273437e-30
comp42336_c1	588	|	|	|	-2.1090967018	2.773018839	1.163629e-31	3.365598e-30
comp24461_c0	1396	sp|Q9Y6L7|TLL2_HUMAN|Tolloid-like protein 2 OS=Homo sapiens	A0DAT5|Chromosome undetermined scaffold_43, whole genome shotgun sequence Tax=Paramecium tetraurelia	GO:0004222|GO:0004842|GO:0006508|GO:0008270|metalloendopeptidase activity|proteolysis|ubiquitin-protein ligase activity|zinc ion binding	-1.6063025251	5.196890902	1.177334e-31	3.395933e-30
comp44097_c0	417	|	|	|	-2.3786297307	2.050849168	1.351775e-31	3.888470e-30
comp83512_c0	438	|	|	|	9.1328960843	0.331467147	1.420777e-31	4.075854e-30
comp35672_c1	1285	sp|O76329|ACTNB_DICDI|Interaptin OS=Dictyostelium discoideum	A0CD15|Chromosome undetermined scaffold_169, whole genome shotgun sequence Tax=Paramecium tetraurelia	|	-1.5756965323	4.981835289	1.606625e-31	4.596516e-30
comp43416_c2	4776	sp|Q58741|Y1345_METJA|TPR repeat-containing protein MJ1345 OS=Methanocaldococcus jannaschii (strain ATCC 43067 / DSM 2661 / JAL-1 / JCM 10045 / NBRC 100440)	A0CUV1|Chromosome undetermined scaffold_285, whole genome shotgun sequence Tax=Paramecium tetraurelia	GO:0005515|protein binding	2.6257378341	2.393703147	1.792595e-31	5.114710e-30
comp42122_c0	3677	sp|Q55FW7|GLE1_DICDI|Nucleoporin GLE1 OS=Dictyostelium discoideum	A0BHT2|Chromosome undetermined scaffold_109, whole genome shotgun sequence Tax=Paramecium tetraurelia	|	1.5749037605	6.167691390	2.305512e-31	6.560456e-30
comp23929_c0	1506	|	A0CCW6|Chromosome undetermined scaffold_169, whole genome shotgun sequence Tax=Paramecium tetraurelia	|	1.7122480376	4.246654695	2.338972e-31	6.637777e-30
comp37770_c0	920	sp|P40235|HHP1_SCHPO|Casein kinase I homolog hhp1 OS=Schizosaccharomyces pombe (strain 972 / ATCC 24843)	A0BH68|Chromosome undetermined scaffold_107, whole genome shotgun sequence Tax=Paramecium tetraurelia	GO:0004672|GO:0005524|GO:0006468|ATP binding|protein kinase activity|protein phosphorylation	2.1798627316	2.629514362	3.146257e-31	8.904834e-30
comp35126_c0	770	|	|	|	1.5644446384	5.537197586	3.174224e-31	8.959969e-30
comp36467_c0	703	sp|P18655|SODF_SYNE7|Superoxide dismutase [Fe] OS=Synechococcus elongatus (strain PCC 7942)	A0C6Z1|Superoxide dismutase Tax=Paramecium tetraurelia	GO:0004784|GO:0006801|GO:0046872|GO:0055114|metal ion binding|oxidation-reduction process|superoxide dismutase activity|superoxide metabolic process	-2.0194721983	7.882979892	3.471661e-31	9.773421e-30
comp38561_c0	1400	sp|P97368|MEIS3_MOUSE|Homeobox protein Meis3 OS=Mus musculus	A0CWP7|Chromosome undetermined scaffold_3, whole genome shotgun sequence Tax=Paramecium tetraurelia	|	2.0416904531	3.220481803	3.570840e-31	1.002589e-29
comp25218_c1	352	|	A0CFN5|Chromosome undetermined scaffold_176, whole genome shotgun sequence Tax=Paramecium tetraurelia	|	2.7290643903	3.172542680	3.639501e-31	1.019157e-29
comp25480_c0	246	|	P10992|Actin, macronuclear Tax=Tetrahymena	|	2.8652717165	2.491718140	3.657882e-31	1.021594e-29
comp41063_c0	2383	sp|Q9FQ02|XRN2_ARATH|5'-3' exoribonuclease 2 OS=Arabidopsis thaliana	A0CKC7|Chromosome undetermined scaffold_2, whole genome shotgun sequence Tax=Paramecium tetraurelia	GO:0003676|GO:0004527|GO:0005622|exonuclease activity|intracellular|nucleic acid binding	-1.8592747783	3.595588436	3.705838e-31	1.032257e-29
comp39502_c0	2708	sp|Q54SK5|DHKM_DICDI|Hybrid signal transduction histidine kinase M OS=Dictyostelium discoideum	A0DH26|Chromosome undetermined scaffold_50, whole genome shotgun sequence Tax=Paramecium tetraurelia	GO:0005524|ATP binding	1.5531273411	5.813586260	4.952844e-31	1.375978e-29
comp37070_c0	827	|	|	|	3.5042017752	1.381957703	5.134248e-31	1.422632e-29
comp41989_c0	2282	sp|Q9Y365|PCTL_HUMAN|PCTP-like protein OS=Homo sapiens	A0D5K6|Chromosome undetermined scaffold_39, whole genome shotgun sequence Tax=Paramecium tetraurelia	|	1.5457827279	5.440160752	5.237625e-31	1.447477e-29
comp91172_c0	692	|	A0C561|Chromosome undetermined scaffold_15, whole genome shotgun sequence Tax=Paramecium tetraurelia	|	3.3783683170	1.288237339	6.405756e-31	1.765681e-29
comp21997_c0	1358	|	A0BZC0|Chromosome undetermined scaffold_139, whole genome shotgun sequence Tax=Paramecium tetraurelia	|	-1.8896940337	3.720420750	6.481062e-31	1.781786e-29
comp39105_c0	1733	sp|O76329|ACTNB_DICDI|Interaptin OS=Dictyostelium discoideum	A0CUM2|Chromosome undetermined scaffold_28, whole genome shotgun sequence Tax=Paramecium tetraurelia	|	1.6527411553	5.439131856	6.547664e-31	1.795420e-29
comp39959_c0	1191	|	A0D1X7|Chromosome undetermined scaffold_340, whole genome shotgun sequence Tax=Paramecium tetraurelia	GO:0005515|protein binding	1.5176590266	5.446083066	9.078260e-31	2.482881e-29
comp41540_c0	2519	sp|Q6K3T2|KAT1_ORYSJ|Potassium channel KAT1 OS=Oryza sativa subsp. japonica	A0DK81|Chromosome undetermined scaffold_54, whole genome shotgun sequence Tax=Paramecium tetraurelia	|	2.1939732856	2.946367149	1.036258e-30	2.826816e-29
comp40929_c0	2452	sp|Q8BW96|KCC1D_MOUSE|Calcium/calmodulin-dependent protein kinase type 1D OS=Mus musculus	UPI000150A49C|UPI000150A49C related cluster Tax=unknown	GO:0004672|GO:0005524|GO:0006468|ATP binding|protein kinase activity|protein phosphorylation	1.6376307846	4.809385996	1.075436e-30	2.926129e-29
comp21966_c0	2726	sp|P40818|UBP8_HUMAN|Ubiquitin carboxyl-terminal hydrolase 8 OS=Homo sapiens	A0BDA1|Ubiquitin carboxyl-terminal hydrolase Tax=Paramecium tetraurelia	|	-1.5822861975	4.819715205	1.117396e-30	3.026582e-29
comp42116_c0	4899	sp|P33182|PEPM_TETPY|Phosphoenolpyruvate phosphomutase OS=Tetrahymena pyriformis	A0DKN1|Chromosome undetermined scaffold_54, whole genome shotgun sequence Tax=Paramecium tetraurelia	|	-1.6492378928	6.626478204	1.118089e-30	3.026582e-29
comp41879_c1	1599	sp|O76329|ACTNB_DICDI|Interaptin OS=Dictyostelium discoideum	A0DBC2|Chromosome undetermined scaffold_44, whole genome shotgun sequence Tax=Paramecium tetraurelia	|	1.5753958607	5.659258189	1.145504e-30	3.092861e-29
comp43561_c0	1565	|	A0C315|Chromosome undetermined scaffold_146, whole genome shotgun sequence Tax=Paramecium tetraurelia	|	1.6290235486	4.713654362	1.236725e-30	3.330640e-29
comp40832_c0	1912	|	A0DVM3|Chromosome undetermined scaffold_66, whole genome shotgun sequence Tax=Paramecium tetraurelia	GO:0004672|GO:0005524|GO:0006468|ATP binding|protein kinase activity|protein phosphorylation	-1.5696623882	5.128080541	1.340899e-30	3.602001e-29
comp39000_c0	1229	|	A0C4Y6|Chromosome undetermined scaffold_15, whole genome shotgun sequence Tax=Paramecium tetraurelia	|	-1.6428958554	4.604572921	1.808888e-30	4.846809e-29
comp39480_c0	1333	sp|Q5T1C6|THEM4_HUMAN|Thioesterase superfamily member 4 OS=Homo sapiens	A0DB53|Chromosome undetermined scaffold_44, whole genome shotgun sequence Tax=Paramecium tetraurelia	|	-1.7567797458	3.716909039	1.869757e-30	4.997221e-29
comp31686_c0	2210	|	Q23FS3|Putative uncharacterized protein Tax=Tetrahymena thermophila SB210	|	2.2713950282	3.552127920	2.059313e-30	5.489941e-29
comp36956_c0	888	|	|	|	-1.7763620598	3.451630564	2.328617e-30	6.192244e-29
comp49405_c0	1978	sp|Q54G05|LRRX1_DICDI|Putative leucine-rich repeat-containing protein DDB_G0290503 OS=Dictyostelium discoideum	UPI00006CF99C|UPI00006CF99C related cluster Tax=unknown	|	1.5570496219	5.016375955	2.696655e-30	7.152910e-29
comp40882_c0	2474	|	A0C3M8|Chromosome undetermined scaffold_147, whole genome shotgun sequence Tax=Paramecium tetraurelia	|	1.7718994484	6.266777172	2.911990e-30	7.704732e-29
comp41880_c0	1366	|	A0BVM6|Chromosome undetermined scaffold_130, whole genome shotgun sequence Tax=Paramecium tetraurelia	|	1.7888183245	3.613315722	3.038991e-30	8.020657e-29
comp38916_c3	2882	sp|Q55FT4|TSUA_DICDI|Probable serine/threonine-protein kinase tsuA OS=Dictyostelium discoideum	A0DH50|Chromosome undetermined scaffold_50, whole genome shotgun sequence Tax=Paramecium tetraurelia	GO:0004672|GO:0005524|GO:0006468|ATP binding|protein kinase activity|protein phosphorylation	1.5420072431	5.517718117	3.261151e-30	8.585530e-29
comp42541_c0	2844	sp|O76329|ACTNB_DICDI|Interaptin OS=Dictyostelium discoideum	A0EE51|Chromosome undetermined scaffold_91, whole genome shotgun sequence Tax=Paramecium tetraurelia	|	-1.7242491064	4.585785517	3.772442e-30	9.906883e-29
comp24815_c0	1096	|	|	|	-1.6726992143	4.224325445	3.995481e-30	1.046657e-28
comp35474_c0	516	|	|	|	1.9180227946	3.226530456	4.910192e-30	1.283092e-28
comp34410_c0	699	|	A0BGC2|Chromosome undetermined scaffold_106, whole genome shotgun sequence Tax=Paramecium tetraurelia	|	-2.3019553038	2.018793124	6.195126e-30	1.614863e-28
comp43302_c1	966	sp|P60409|KR107_HUMAN|Keratin-associated protein 10-7 OS=Homo sapiens	A0CNY0|Chromosome undetermined scaffold_224, whole genome shotgun sequence Tax=Paramecium tetraurelia	|	-2.1540242543	2.488610933	6.297814e-30	1.637587e-28
comp39843_c0	5515	sp|Q80T14|FRAS1_MOUSE|Extracellular matrix protein FRAS1 OS=Mus musculus	A0CM10|Chromosome undetermined scaffold_21, whole genome shotgun sequence Tax=Paramecium tetraurelia	|	1.6563489986	4.346864409	6.514143e-30	1.689676e-28
comp31408_c0	1140	|	A0DBX2|Chromosome undetermined scaffold_45, whole genome shotgun sequence Tax=Paramecium tetraurelia	GO:0003682|chromatin binding	2.3392606271	2.416090832	6.592436e-30	1.705793e-28
comp43281_c0	4465	sp|Q8I659|YPF11_PLAF7|Uncharacterized protein PFB0765w OS=Plasmodium falciparum (isolate 3D7)	A0E287|Chromosome undetermined scaffold_74, whole genome shotgun sequence Tax=Paramecium tetraurelia	|	1.6619349371	5.053689499	7.070952e-30	1.825136e-28
comp37156_c0	2037	sp|P40513|MAM33_YEAST|Mitochondrial acidic protein MAM33 OS=Saccharomyces cerevisiae (strain ATCC 204508 / S288c)	A0BL04|Chromosome undetermined scaffold_113, whole genome shotgun sequence Tax=Paramecium tetraurelia	GO:0005759|mitochondrial matrix	-1.9957793520	8.279299956	7.603001e-30	1.957680e-28
comp41776_c0	3204	sp|Q13423|NNTM_HUMAN|NAD(P) transhydrogenase, mitochondrial OS=Homo sapiens	A0CWD3|Chromosome undetermined scaffold_3, whole genome shotgun sequence Tax=Paramecium tetraurelia	GO:0008750|GO:0016021|GO:0050661|GO:0055114|integral to membrane|NAD(P)+ transhydrogenase (AB-specific) activity|NADP binding|oxidation-reduction process	-2.3662435476	9.037521852	8.558027e-30	2.198226e-28
comp44608_c0	798	sp|P51910|APOD_MOUSE|Apolipoprotein D OS=Mus musculus	E9H0L2|Putative uncharacterized protein Tax=Daphnia pulex	|	-1.5372887704	4.918398277	8.992355e-30	2.304182e-28
comp42442_c1	705	sp|Q502K9|SELT2_DANRE|Selenoprotein T2 OS=Danio rerio	A0EEF4|Chromosome undetermined scaffold_91, whole genome shotgun sequence Tax=Paramecium tetraurelia	GO:0008430|GO:0045454|cell redox homeostasis|selenium binding	-1.6574336317	4.252729643	9.098820e-30	2.325817e-28
comp39294_c0	1818	sp|Q3V6T2|GRDN_HUMAN|Girdin OS=Homo sapiens	C4LYC5|Putative uncharacterized protein Tax=Entamoeba histolytica	|	2.1543935902	2.809282999	9.313594e-30	2.374966e-28
comp32800_c0	7218	sp|Q8BH79|ANO10_MOUSE|Anoctamin-10 OS=Mus musculus	A0CAP8|Chromosome undetermined scaffold_162, whole genome shotgun sequence Tax=Paramecium tetraurelia	GO:0005515|protein binding	1.5602124496	5.438057343	1.018000e-29	2.589646e-28
comp42716_c0	6210	sp|O76329|ACTNB_DICDI|Interaptin OS=Dictyostelium discoideum	A0BU83|Chromosome undetermined scaffold_129, whole genome shotgun sequence Tax=Paramecium tetraurelia	|	1.6427068609	4.513340653	1.074680e-29	2.727259e-28
comp37122_c0	1519	|	|	|	3.3431545408	1.184156771	1.094293e-29	2.770372e-28
comp39028_c0	1270	sp|Q9V8M5|3HIDH_DROME|Probable 3-hydroxyisobutyrate dehydrogenase, mitochondrial OS=Drosophila melanogaster	A0C2T7|Chromosome undetermined scaffold_145, whole genome shotgun sequence Tax=Paramecium tetraurelia	GO:0004616|GO:0006098|GO:0055114|oxidation-reduction process|pentose-phosphate shunt|phosphogluconate dehydrogenase (decarboxylating) activity	-1.9108121234	6.787616202	1.535425e-29	3.877866e-28
comp47998_c0	836	|	A0D067|Chromosome undetermined scaffold_33, whole genome shotgun sequence Tax=Paramecium tetraurelia	|	2.1695301654	2.555569371	1.542733e-29	3.887025e-28
comp39004_c0	2160	sp|O76329|ACTNB_DICDI|Interaptin OS=Dictyostelium discoideum	A0C132|Chromosome undetermined scaffold_140, whole genome shotgun sequence Tax=Paramecium tetraurelia	|	3.4770217782	1.165752404	1.552542e-29	3.902425e-28
comp22152_c0	344	|	|	|	-3.6638804018	0.785134854	1.669871e-29	4.187371e-28
comp38613_c0	1819	sp|Q09170|CDS1_SCHPO|Serine/threonine-protein kinase cds1 OS=Schizosaccharomyces pombe (strain 972 / ATCC 24843)	A0DKD7|Chromosome undetermined scaffold_54, whole genome shotgun sequence Tax=Paramecium tetraurelia	GO:0004672|GO:0005524|GO:0006468|ATP binding|protein kinase activity|protein phosphorylation	1.7539856262	3.891528381	1.674701e-29	4.189531e-28
comp25514_c1	230	|	A0D6C9|Chromosome undetermined scaffold_4, whole genome shotgun sequence Tax=Paramecium tetraurelia	|	-2.2236525197	4.002416382	2.184025e-29	5.450769e-28
comp42975_c0	4452	|	A0BCC0|Chromosome undetermined scaffold_10, whole genome shotgun sequence Tax=Paramecium tetraurelia	|	1.6055557932	4.813027844	2.749513e-29	6.845898e-28
comp40341_c1	5140	|	A0C3A2|Chromosome undetermined scaffold_146, whole genome shotgun sequence Tax=Paramecium tetraurelia	|	-1.7112851090	3.687226675	2.828929e-29	7.027061e-28
comp37604_c0	1518	|	A0BLH5|Chromosome undetermined scaffold_114, whole genome shotgun sequence Tax=Paramecium tetraurelia	|	2.1540269344	2.650731762	3.335938e-29	8.267018e-28
comp43133_c0	5846	sp|Q8NSH9|PRPD1_CORGL|2-methylcitrate dehydratase 1 OS=Corynebacterium glutamicum (strain ATCC 13032 / DSM 20300 / JCM 1318 / LMG 3730 / NCIMB 10025)	A0BKR9|Chromosome undetermined scaffold_112, whole genome shotgun sequence Tax=Paramecium tetraurelia	GO:0019543|GO:0047547|2-methylcitrate dehydratase activity|propionate catabolic process	-2.2358398615	9.563894995	3.381944e-29	8.361400e-28
comp38348_c1	1882	sp|Q6FQL6|KAPR_CANGA|cAMP-dependent protein kinase regulatory subunit OS=Candida glabrata (strain ATCC 2001 / CBS 138 / JCM 3761 / NBRC 0622 / NRRL Y-65)	A0CIH4|Chromosome undetermined scaffold_19, whole genome shotgun sequence Tax=Paramecium tetraurelia	|	-1.7437160775	3.660476883	3.573384e-29	8.814070e-28
comp40691_c0	1804	sp|Q11083|YT67_CAEEL|Uncharacterized calcium-binding protein B0563.7 OS=Caenorhabditis elegans	A0D879|Chromosome undetermined scaffold_40, whole genome shotgun sequence Tax=Paramecium tetraurelia	GO:0004672|GO:0005524|GO:0006468|ATP binding|protein kinase activity|protein phosphorylation	-1.4876021186	4.944852844	3.680432e-29	9.056951e-28
comp38151_c0	1040	|	A0C6W7|Chromosome undetermined scaffold_153, whole genome shotgun sequence Tax=Paramecium tetraurelia	|	-1.7686957827	3.558245134	3.789763e-29	9.304308e-28
comp38698_c0	1553	sp|Q7TSC3|NEK5_MOUSE|Serine/threonine-protein kinase Nek5 OS=Mus musculus	A0BFG0|Chromosome undetermined scaffold_104, whole genome shotgun sequence Tax=Paramecium tetraurelia	GO:0004672|GO:0005524|GO:0006468|ATP binding|protein kinase activity|protein phosphorylation	1.6890749833	4.332518862	3.926504e-29	9.617658e-28
comp35731_c0	597	|	A0DNM9|Chromosome undetermined scaffold_58, whole genome shotgun sequence Tax=Paramecium tetraurelia	GO:0016787|hydrolase activity	1.5077645092	5.170676286	4.072005e-29	9.950961e-28
comp42096_c0	3308	sp|Q6R8G6|PHO14_ARATH|Phosphate transporter PHO1 homolog 4 OS=Arabidopsis thaliana	A0CVS2|Chromosome undetermined scaffold_295, whole genome shotgun sequence Tax=Paramecium tetraurelia	GO:0016021|integral to membrane	-1.5473134615	4.588547652	5.364151e-29	1.307837e-27
comp43403_c0	899	sp|O13871|YE16_SCHPO|Uncharacterized methyltransferase C1B3.06c OS=Schizosaccharomyces pombe (strain 972 / ATCC 24843)	A0EEY1|Chromosome undetermined scaffold_92, whole genome shotgun sequence Tax=Paramecium tetraurelia	GO:0008152|GO:0008168|metabolic process|methyltransferase activity	-1.6854077635	4.110045761	6.163627e-29	1.499295e-27
comp39393_c0	1594	sp|P21369|PNCA_ECOLI|Pyrazinamidase/nicotinamidase OS=Escherichia coli (strain K12)	G0QXD0|Putative uncharacterized protein Tax=Ichthyophthirius multifiliis strain G5	GO:0003824|GO:0008152|catalytic activity|metabolic process	1.7364429171	3.863875405	6.391576e-29	1.551169e-27
comp35816_c0	311	|	A0BKY9|Chromosome undetermined scaffold_113, whole genome shotgun sequence Tax=Paramecium tetraurelia	|	-1.7870221068	3.392034662	6.759801e-29	1.636771e-27
comp42865_c0	4174	sp|Q54NP8|KIF4_DICDI|Kinesin-related protein 4 OS=Dictyostelium discoideum	A0DBM5|Chromosome undetermined scaffold_44, whole genome shotgun sequence Tax=Paramecium tetraurelia	|	1.4885163278	6.121012466	7.674094e-29	1.853899e-27
comp23943_c0	861	sp|Q5U316|RAB35_RAT|Ras-related protein Rab-35 OS=Rattus norvegicus	E4X453|Whole genome shotgun assembly, reference scaffold set, scaffold scaffold_10 Tax=Oikopleura dioica	GO:0005525|GO:0007264|GTP binding|small GTPase mediated signal transduction	-1.8858579986	2.871088433	8.927728e-29	2.151827e-27
comp38916_c6	1906	sp|Q58741|Y1345_METJA|TPR repeat-containing protein MJ1345 OS=Methanocaldococcus jannaschii (strain ATCC 43067 / DSM 2661 / JAL-1 / JCM 10045 / NBRC 100440)	A0D976|Chromosome undetermined scaffold_413, whole genome shotgun sequence. (Fragment) Tax=Paramecium tetraurelia	|	8.9380121792	0.152554081	9.390736e-29	2.258269e-27
comp32616_c0	679	|	A0DEC2|Chromosome undetermined scaffold_48, whole genome shotgun sequence Tax=Paramecium tetraurelia	|	-2.4675728608	1.737368790	1.007089e-28	2.416327e-27
comp37134_c0	663	sp|C1FI13|ITPA_MICSR|Inosine triphosphate pyrophosphatase OS=Micromonas sp. (strain RCC299 / NOUM17)	A0BPH3|Chromosome undetermined scaffold_12, whole genome shotgun sequence Tax=Paramecium tetraurelia	GO:0016787|hydrolase activity	1.8731341938	6.736443110	1.106554e-28	2.648956e-27
comp41573_c0	1277	sp|Q54G05|LRRX1_DICDI|Putative leucine-rich repeat-containing protein DDB_G0290503 OS=Dictyostelium discoideum	A0BY43|Chromosome undetermined scaffold_136, whole genome shotgun sequence Tax=Paramecium tetraurelia	|	1.5474790911	5.232968119	1.231169e-28	2.940601e-27
comp36422_c0	711	sp|O74435|CDC31_SCHPO|Cell division control protein 31 OS=Schizosaccharomyces pombe (strain 972 / ATCC 24843)	A0C2S2|Chromosome undetermined scaffold_145, whole genome shotgun sequence Tax=Paramecium tetraurelia	GO:0005509|calcium ion binding	1.4778574342	5.201239175	1.547352e-28	3.687447e-27
comp25387_c0	1580	sp|Q3SEK0|CATR5_PARTE|Caltractin ICL1e OS=Paramecium tetraurelia	A0EBU8|Chromosome undetermined scaffold_88, whole genome shotgun sequence Tax=Paramecium tetraurelia	GO:0005779|GO:0016559|integral to peroxisomal membrane|peroxisome fission	-2.0529394496	7.891395762	1.664405e-28	3.957460e-27
comp58886_c0	661	|	|	|	2.6563688786	1.656790490	1.679657e-28	3.984751e-27
comp25240_c0	522	|	|	|	1.9698569824	2.911795413	2.219779e-28	5.254307e-27
comp40585_c0	2380	sp|Q552X2|MED26_DICDI|Putative mediator of RNA polymerase II transcription subunit 26 OS=Dictyostelium discoideum	Q552X2|Putative mediator of RNA polymerase II transcription subunit 26 Tax=Dictyostelium discoideum	|	-1.5962419543	5.510035296	2.240587e-28	5.291695e-27
comp38788_c2	1596	sp|Q55874|Y103_SYNY3|Uncharacterized protein sll0103 OS=Synechocystis sp. (strain PCC 6803 / Kazusa)	A0C053|Chromosome undetermined scaffold_14, whole genome shotgun sequence Tax=Paramecium tetraurelia	|	2.7964120852	1.606770972	2.276604e-28	5.364757e-27
comp39859_c0	7132	sp|Q54G05|LRRX1_DICDI|Putative leucine-rich repeat-containing protein DDB_G0290503 OS=Dictyostelium discoideum	A0CJX0|Chromosome undetermined scaffold_2, whole genome shotgun sequence Tax=Paramecium tetraurelia	|	1.6775238386	5.380717269	2.904016e-28	6.827996e-27
comp39243_c0	1611	sp|B3EE31|DNAJ_CHLL2|Chaperone protein DnaJ OS=Chlorobium limicola (strain DSM 245 / NBRC 103803)	A0EBU3|Chromosome undetermined scaffold_88, whole genome shotgun sequence Tax=Paramecium tetraurelia	|	1.5812495110	6.250219023	3.623262e-28	8.500173e-27
comp38550_c0	4314	sp|Q25802|RPOC2_PLAF7|DNA-directed RNA polymerase subunit beta'' OS=Plasmodium falciparum (isolate 3D7)	A0DN92|Chromosome undetermined scaffold_57, whole genome shotgun sequence Tax=Paramecium tetraurelia	|	-1.7060814980	6.551095051	3.813229e-28	8.926000e-27
comp45655_c0	728	|	|	|	2.1703954836	2.436054964	3.995106e-28	9.331048e-27
comp41929_c0	2712	sp|O76329|ACTNB_DICDI|Interaptin OS=Dictyostelium discoideum	A0DA99|Chromosome undetermined scaffold_43, whole genome shotgun sequence Tax=Paramecium tetraurelia	GO:0004674|GO:0005524|GO:0006468|ATP binding|protein phosphorylation|protein serine/threonine kinase activity	1.4549731143	5.468836401	4.007793e-28	9.340016e-27
comp38644_c0	1668	sp|A1DE13|DCL1_NEOFI|Dicer-like protein 1 OS=Neosartorya fischeri (strain ATCC 1020 / DSM 3700 / FGSC A1164 / NRRL 181)	A0DYG6|Chromosome undetermined scaffold_7, whole genome shotgun sequence Tax=Paramecium tetraurelia	GO:0003723|GO:0004525|GO:0006396|ribonuclease III activity|RNA binding|RNA processing	1.8746577392	3.827869276	4.490708e-28	1.044238e-26
comp44484_c0	812	|	D2V9G2|Cofilin Tax=Naegleria gruberi	GO:0003779|GO:0005622|actin binding|intracellular	1.5551030311	4.375340088	5.384627e-28	1.249352e-26
comp38650_c0	1339	sp|Q4KTY1|KPSH1_PINFU|Serine/threonine-protein kinase H1 homolog OS=Pinctada fucata	A0CF05|Chromosome undetermined scaffold_173, whole genome shotgun sequence Tax=Paramecium tetraurelia	GO:0004672|GO:0005524|GO:0006468|ATP binding|protein kinase activity|protein phosphorylation	1.5648704347	4.759233649	6.146145e-28	1.422914e-26
comp42190_c0	4027	sp|P41233|ABCA1_MOUSE|ATP-binding cassette sub-family A member 1 OS=Mus musculus	A0BGF9|Chromosome undetermined scaffold_106, whole genome shotgun sequence Tax=Paramecium tetraurelia	GO:0005524|GO:0016887|ATP binding|ATPase activity	-1.5604287677	4.868650206	6.284126e-28	1.451674e-26
comp41017_c0	2959	sp|Q54G05|LRRX1_DICDI|Putative leucine-rich repeat-containing protein DDB_G0290503 OS=Dictyostelium discoideum	A0C3V2|Chromosome undetermined scaffold_148, whole genome shotgun sequence Tax=Paramecium tetraurelia	|	1.5966655425	4.356830462	6.523553e-28	1.503693e-26
comp39908_c0	1604	sp|P25297|PHO84_YEAST|Inorganic phosphate transporter PHO84 OS=Saccharomyces cerevisiae (strain ATCC 204508 / S288c)	A0E1H2|Chromosome undetermined scaffold_73, whole genome shotgun sequence Tax=Paramecium tetraurelia	GO:0016021|GO:0022857|GO:0055085|integral to membrane|transmembrane transport|transmembrane transporter activity	2.3419483840	2.077559657	6.971714e-28	1.603494e-26
comp42338_c0	11278	sp|Q86WI1|PKHL1_HUMAN|Fibrocystin-L OS=Homo sapiens	A0D5V3|Chromosome undetermined scaffold_39, whole genome shotgun sequence Tax=Paramecium tetraurelia	GO:0005515|protein binding	-1.9522608391	6.346987973	7.791126e-28	1.788063e-26
comp37345_c0	6114	sp|Q92824|PCSK5_HUMAN|Proprotein convertase subtilisin/kexin type 5 OS=Homo sapiens	A0CD92|Chromosome undetermined scaffold_17, whole genome shotgun sequence Tax=Paramecium tetraurelia	|	1.4969074417	5.067131163	7.896374e-28	1.808287e-26
comp42632_c0	2462	|	A0CMU5|Chromosome undetermined scaffold_214, whole genome shotgun sequence Tax=Paramecium tetraurelia	|	-1.8385990941	3.000432671	8.087410e-28	1.848026e-26
comp39399_c0	4024	|	Q23MJ6|Putative uncharacterized protein Tax=Tetrahymena thermophila SB210	|	1.6289075542	4.257384242	8.906517e-28	2.030801e-26
comp23035_c0	2052	sp|P87061|TEA1_SCHPO|Tip elongation aberrant protein 1 OS=Schizosaccharomyces pombe (strain 972 / ATCC 24843)	A0D682|Chromosome undetermined scaffold_39, whole genome shotgun sequence Tax=Paramecium tetraurelia	|	-1.8088337308	6.491777168	9.928931e-28	2.259046e-26
comp35816_c1	440	sp|P78417|GSTO1_HUMAN|Glutathione S-transferase omega-1 OS=Homo sapiens	A0BKY9|Chromosome undetermined scaffold_113, whole genome shotgun sequence Tax=Paramecium tetraurelia	|	-1.5641400756	4.976397891	1.059747e-27	2.405967e-26
comp42841_c1	590	sp|P0C1I7|CYP5_RHIOR|Peptidyl-prolyl cis-trans isomerase cyp5 OS=Rhizopus oryzae	A0DUI2|Peptidyl-prolyl cis-trans isomerase Tax=Paramecium tetraurelia	GO:0003755|GO:0006457|peptidyl-prolyl cis-trans isomerase activity|protein folding	-1.7237001869	6.106283821	1.081715e-27	2.450571e-26
comp37448_c2	1985	sp|Q25802|RPOC2_PLAF7|DNA-directed RNA polymerase subunit beta'' OS=Plasmodium falciparum (isolate 3D7)	Q09F52|Ymf77 Tax=Tetrahymena paravorax	|	2.4494960426	1.942048105	1.104518e-27	2.496874e-26
comp41310_c0	2029	sp|P00515|KAP2_BOVIN|cAMP-dependent protein kinase type II-alpha regulatory subunit OS=Bos taurus	A0DFJ4|Chromosome undetermined scaffold_49, whole genome shotgun sequence Tax=Paramecium tetraurelia	|	1.5151989143	4.563854458	1.124710e-27	2.537085e-26
comp37468_c0	5031	sp|Q6B9X6|VWKA_DICDI|Alpha-protein kinase vwkA OS=Dictyostelium discoideum	A0C4J6|Chromosome undetermined scaffold_15, whole genome shotgun sequence Tax=Paramecium tetraurelia	GO:0004674|GO:0005524|GO:0006468|ATP binding|protein phosphorylation|protein serine/threonine kinase activity	1.4247028336	5.863966008	1.287561e-27	2.898248e-26
comp35579_c0	1322	|	A0CFS9|Chromosome undetermined scaffold_177, whole genome shotgun sequence Tax=Paramecium tetraurelia	|	1.7694589623	3.376623592	1.327404e-27	2.981574e-26
comp39697_c0	1028	sp|Q9GKM4|BCAT1_SHEEP|Branched-chain-amino-acid aminotransferase, cytosolic OS=Ovis aries	A0DP04|Branched-chain-amino-acid aminotransferase Tax=Paramecium tetraurelia	GO:0003824|GO:0008152|catalytic activity|metabolic process	-1.8536672875	7.581063400	1.430956e-27	3.207347e-26
comp34495_c0	496	|	|	|	2.7186143548	1.599279057	1.539712e-27	3.443801e-26
comp42914_c0	3206	sp|Q9FIZ7|OPLA_ARATH|5-oxoprolinase OS=Arabidopsis thaliana	A0D8H2|Chromosome undetermined scaffold_41, whole genome shotgun sequence Tax=Paramecium tetraurelia	GO:0003824|GO:0016787|catalytic activity|hydrolase activity	1.8459944545	4.427393107	1.599938e-27	3.570939e-26
comp41009_c0	2008	sp|Q8T135|KIF5_DICDI|Kinesin-related protein 5 OS=Dictyostelium discoideum	A0EHS5|Chromosome undetermined scaffold_97, whole genome shotgun sequence Tax=Paramecium tetraurelia	GO:0003777|GO:0005524|GO:0007018|GO:0008017|ATP binding|microtubule binding|microtubule motor activity|microtubule-based movement	-1.9590458072	2.765627567	1.622809e-27	3.614345e-26
comp39161_c0	1916	sp|Q54XG7|DIMA_DICDI|Basic-leucine zipper transcription factor A OS=Dictyostelium discoideum	A0BRK9|Chromosome undetermined scaffold_123, whole genome shotgun sequence Tax=Paramecium tetraurelia	|	1.5218027850	6.217222913	1.719099e-27	3.820744e-26
comp39920_c0	842	|	A0BSG8|Chromosome undetermined scaffold_125, whole genome shotgun sequence Tax=Paramecium tetraurelia	GO:0004427|GO:0009678|GO:0015992|GO:0016020|hydrogen-translocating pyrophosphatase activity|inorganic diphosphatase activity|membrane|proton transport	-1.8079353800	7.319931775	1.931566e-27	4.283937e-26
comp39205_c0	1476	sp|Q2HJH6|SNR40_BOVIN|U5 small nuclear ribonucleoprotein 40 kDa protein OS=Bos taurus	Q23ZD6|Putative uncharacterized protein Tax=Tetrahymena thermophila SB210	GO:0005515|protein binding	-1.4546221050	5.391485281	1.977892e-27	4.377485e-26
comp35698_c0	1492	sp|P11369|POL2_MOUSE|Retrovirus-related Pol polyprotein LINE-1 OS=Mus musculus	UPI00006CD1CA|UPI00006CD1CA related cluster Tax=unknown	GO:0003723|GO:0003964|GO:0006278|RNA binding|RNA-dependent DNA replication|RNA-directed DNA polymerase activity	2.0401432895	2.599820639	2.036600e-27	4.497988e-26
comp40304_c1	1727	sp|P15579|NU3M_PARTE|NADH-ubiquinone oxidoreductase chain 3 OS=Paramecium tetraurelia	A0CKJ1|Chromosome undetermined scaffold_2, whole genome shotgun sequence Tax=Paramecium tetraurelia	|	-1.6151082070	4.486101126	2.115511e-27	4.662515e-26
comp40125_c0	1332	|	A0BQV8|Chromosome undetermined scaffold_121, whole genome shotgun sequence Tax=Paramecium tetraurelia	|	-1.7682004347	3.189047730	2.535134e-27	5.575711e-26
comp42775_c0	5712	sp|Q9BRS2|RIOK1_HUMAN|Serine/threonine-protein kinase RIO1 OS=Homo sapiens	A0D2Z0|Chromosome undetermined scaffold_36, whole genome shotgun sequence Tax=Paramecium tetraurelia	GO:0003824|GO:0005524|ATP binding|catalytic activity	1.7279247621	6.734606501	2.565462e-27	5.630683e-26
comp40920_c0	2342	sp|Q7RVS9|PCKA_NEUCR|Phosphoenolpyruvate carboxykinase [ATP] OS=Neurospora crassa (strain ATCC 24698 / 74-OR23-1A / CBS 708.71 / DSM 1257 / FGSC 987)	A0D3G9|Chromosome undetermined scaffold_36, whole genome shotgun sequence Tax=Paramecium tetraurelia	GO:0004612|GO:0005524|GO:0006094|ATP binding|gluconeogenesis|phosphoenolpyruvate carboxykinase (ATP) activity	-1.8824515781	8.513289789	2.711559e-27	5.938989e-26
comp46829_c0	1594	sp|Q54G05|LRRX1_DICDI|Putative leucine-rich repeat-containing protein DDB_G0290503 OS=Dictyostelium discoideum	Q24GP7|Putative uncharacterized protein Tax=Tetrahymena thermophila SB210	|	1.4204630312	5.655544761	2.743654e-27	5.996845e-26
comp52326_c0	603	|	|	|	2.3293898140	2.172361423	2.938191e-27	6.408778e-26
comp42773_c0	4714	sp|Q94517|HDAC1_DROME|Histone deacetylase Rpd3 OS=Drosophila melanogaster	A0EBP6|Histone deacetylase Tax=Paramecium tetraurelia	|	-1.5023192469	6.194035489	2.991444e-27	6.511479e-26
comp42925_c1	4181	sp|Q866F4|ADCYA_RABIT|Adenylate cyclase type 10 OS=Oryctolagus cuniculus	A0BRT6|Chromosome undetermined scaffold_123, whole genome shotgun sequence Tax=Paramecium tetraurelia	GO:0009190|GO:0016849|GO:0035556|cyclic nucleotide biosynthetic process|intracellular signal transduction|phosphorus-oxygen lyase activity	1.4480766952	5.234381956	3.308081e-27	7.185886e-26
comp38329_c1	1814	|	A0E9P2|Chromosome undetermined scaffold_85, whole genome shotgun sequence Tax=Paramecium tetraurelia	|	-1.5806417937	4.101149372	4.646894e-27	1.007336e-25
comp38903_c0	1750	sp|Q29AK2|LMLN_DROPS|Leishmanolysin-like peptidase OS=Drosophila pseudoobscura pseudoobscura	A0D2Z5|Chromosome undetermined scaffold_36, whole genome shotgun sequence Tax=Paramecium tetraurelia	GO:0004222|GO:0006508|GO:0007155|GO:0008270|GO:0016020|cell adhesion|membrane|metalloendopeptidase activity|proteolysis|zinc ion binding	-1.5994516784	6.345169564	4.750725e-27	1.027734e-25
comp24313_c0	587	|	|	|	1.6505025285	3.919268047	4.959033e-27	1.070603e-25
comp24128_c0	4023	sp|Q8R420|ABCA3_MOUSE|ATP-binding cassette sub-family A member 3 OS=Mus musculus	A0BUH4|Chromosome undetermined scaffold_129, whole genome shotgun sequence Tax=Paramecium tetraurelia	GO:0005524|GO:0016887|ATP binding|ATPase activity	1.7569587673	7.496519092	4.972133e-27	1.071241e-25
comp36507_c0	1872	sp|O61267|LOK_DROME|Ovarian-specific serine/threonine-protein kinase Lok OS=Drosophila melanogaster	A0CF70|Chromosome undetermined scaffold_174, whole genome shotgun sequence Tax=Paramecium tetraurelia	GO:0004672|GO:0005524|GO:0006468|ATP binding|protein kinase activity|protein phosphorylation	1.5728489322	6.590586823	5.170709e-27	1.109671e-25
comp36875_c2	2321	|	A0BWF1|Chromosome undetermined scaffold_131, whole genome shotgun sequence Tax=Paramecium tetraurelia	|	-2.9293231051	1.331166330	5.171529e-27	1.109671e-25
comp44254_c0	840	sp|Q9MTH5|YCF1_OENEH|Putative membrane protein ycf1 OS=Oenothera elata subsp. hookeri	A0DP45|Chromosome undetermined scaffold_59, whole genome shotgun sequence Tax=Paramecium tetraurelia	GO:0005515|protein binding	1.6242533092	5.822130932	5.425467e-27	1.161798e-25
comp45380_c0	732	sp|Q27564|KITH_DICDI|Thymidine kinase 1 OS=Dictyostelium discoideum	A0CA73|Thymidine kinase Tax=Paramecium tetraurelia	GO:0004797|GO:0005524|ATP binding|thymidine kinase activity	1.5399907412	4.887796074	5.678073e-27	1.213430e-25
comp41544_c0	4663	sp|P86148|RBP1_PLAF7|Reticulocyte-binding protein PFD0110w OS=Plasmodium falciparum (isolate 3D7)	A0DD81|Chromosome undetermined scaffold_46, whole genome shotgun sequence Tax=Paramecium tetraurelia	|	1.4542861394	5.375717596	5.704015e-27	1.214261e-25
comp37633_c1	419	sp|Q969X1|LFG3_HUMAN|Protein lifeguard 3 OS=Homo sapiens	A0CK29|Chromosome undetermined scaffold_2, whole genome shotgun sequence Tax=Paramecium tetraurelia	|	-1.9922691530	2.510828151	5.704967e-27	1.214261e-25
comp39011_c0	2492	|	A0C3N1|Chromosome undetermined scaffold_147, whole genome shotgun sequence Tax=Paramecium tetraurelia	GO:0004806|GO:0006629|lipid metabolic process|triglyceride lipase activity	-1.6124972310	3.791713321	5.771529e-27	1.225956e-25
comp40048_c0	1477	|	A0DFU4|Chromosome undetermined scaffold_49, whole genome shotgun sequence Tax=Paramecium tetraurelia	|	2.5727206111	1.779411774	5.849845e-27	1.240097e-25
comp35766_c1	267	|	|	|	2.9701029601	1.445921496	5.910338e-27	1.248215e-25
comp36044_c0	699	sp|P54168|YPGQ_BACSU|Uncharacterized protein ypgQ OS=Bacillus subtilis (strain 168)	A0BFX1|Chromosome undetermined scaffold_105, whole genome shotgun sequence Tax=Paramecium tetraurelia	GO:0008081|GO:0046872|metal ion binding|phosphoric diester hydrolase activity	-2.0668768921	2.223915232	5.911787e-27	1.248215e-25
comp42291_c0	3905	sp|Q9FHF1|AB7B_ARATH|ABC transporter B family member 7 OS=Arabidopsis thaliana	Q22AW2|ABC transporter family protein Tax=Tetrahymena thermophila SB210	GO:0005524|GO:0006810|GO:0016021|GO:0016887|GO:0042626|GO:0055085|ATP binding|ATPase activity|ATPase activity_ coupled to transmembrane movement of substances|integral to membrane|transmembrane transport|transport	-1.8081245627	6.107186361	6.258082e-27	1.318694e-25
comp42488_c0	4273	sp|Q9FJR0|RENT1_ARATH|Regulator of nonsense transcripts 1 homolog OS=Arabidopsis thaliana	A0C1B9|Chromosome undetermined scaffold_141, whole genome shotgun sequence Tax=Paramecium tetraurelia	GO:0000184|GO:0003677|GO:0004386|GO:0005524|GO:0005737|GO:0008270|ATP binding|cytoplasm|DNA binding|helicase activity|nuclear-transcribed mRNA catabolic process_ nonsense-mediated decay|zinc ion binding	1.5073705825	6.063424892	6.598598e-27	1.387677e-25
comp40601_c0	2072	sp|P36616|DSK1_SCHPO|Protein kinase dsk1 OS=Schizosaccharomyces pombe (strain 972 / ATCC 24843)	A0EA93|Chromosome undetermined scaffold_86, whole genome shotgun sequence Tax=Paramecium tetraurelia	GO:0004672|GO:0005524|GO:0006468|ATP binding|protein kinase activity|protein phosphorylation	-1.5515919848	6.606016801	7.209996e-27	1.513239e-25
comp54975_c0	662	sp|Q0V9R4|CCD39_XENTR|Coiled-coil domain-containing protein 39 OS=Xenopus tropicalis	|	|	2.1568048819	2.399334738	7.272381e-27	1.523304e-25
comp23046_c0	1018	sp|A0E358|CATL2_PARTE|Cathepsin L 2 OS=Paramecium tetraurelia	Q94714|Cathepsin L 1 Tax=Paramecium tetraurelia	GO:0006508|GO:0008234|cysteine-type peptidase activity|proteolysis	2.0130679570	10.871874794	7.642137e-27	1.597585e-25
comp49780_c0	735	|	|	|	2.3160407909	2.156222016	7.928449e-27	1.654163e-25
comp33097_c0	2500	sp|P31916|MAT2_EUGGR|Maturase-like protein 2 OS=Euglena gracilis	D2W6B0|Predicted protein (Fragment) Tax=Naegleria gruberi	|	1.4035377492	6.170354250	8.813696e-27	1.835231e-25
comp38917_c0	1109	|	|	|	1.9101850818	2.792800849	9.037942e-27	1.878220e-25
comp42372_c0	2933	sp|Q9D2K4|IQCH_MOUSE|IQ domain-containing protein H OS=Mus musculus	A0DDA6|Chromosome undetermined scaffold_46, whole genome shotgun sequence Tax=Paramecium tetraurelia	|	1.6877454573	3.721482922	1.044784e-26	2.166952e-25
comp42848_c1	3288	sp|Q9QYF3|MYO5A_RAT|Unconventional myosin-Va OS=Rattus norvegicus	A0D4P3|Chromosome undetermined scaffold_38, whole genome shotgun sequence Tax=Paramecium tetraurelia	GO:0003774|GO:0005515|GO:0005524|GO:0016459|ATP binding|motor activity|myosin complex|protein binding	-2.3473711073	2.009688133	1.150399e-26	2.381325e-25
comp39730_c0	1179	|	A0DZ01|Chromosome undetermined scaffold_7, whole genome shotgun sequence Tax=Paramecium tetraurelia	|	-1.3937244003	5.387833230	1.203281e-26	2.485917e-25
comp46549_c0	2155	|	A0CUP1|Chromosome undetermined scaffold_28, whole genome shotgun sequence Tax=Paramecium tetraurelia	|	-1.4274310010	6.416513927	1.217108e-26	2.509572e-25
comp45573_c0	1314	|	|	|	1.4522251695	6.152334452	1.334752e-26	2.746778e-25
comp25527_c0	1994	sp|Q7TNJ7|KCC1G_RAT|Calcium/calmodulin-dependent protein kinase type 1G OS=Rattus norvegicus	A0D9Z4|Chromosome undetermined scaffold_42, whole genome shotgun sequence Tax=Paramecium tetraurelia	GO:0004672|GO:0005524|GO:0006468|ATP binding|protein kinase activity|protein phosphorylation	1.5121042923	4.810476406	1.472431e-26	3.024213e-25
comp37801_c0	1406	|	A0DAX4|Chromosome undetermined scaffold_43, whole genome shotgun sequence Tax=Eukaryota	|	1.4702009128	4.900993129	1.485267e-26	3.044652e-25
comp41640_c0	2001	sp|Q8WNU8|NEK11_MACFA|Serine/threonine-protein kinase Nek11 OS=Macaca fascicularis	A0BRX2|Chromosome undetermined scaffold_123, whole genome shotgun sequence Tax=Paramecium tetraurelia	|	-1.7824265846	6.331441406	1.640380e-26	3.356103e-25
comp43240_c0	7396	sp|Q9UJA3|MCM8_HUMAN|DNA replication licensing factor MCM8 OS=Homo sapiens	A0BKB5|Chromosome undetermined scaffold_111, whole genome shotgun sequence Tax=Paramecium tetraurelia	GO:0003677|GO:0005524|GO:0006260|ATP binding|DNA binding|DNA replication	1.7209449691	7.287055104	1.648448e-26	3.366087e-25
comp37376_c0	1317	sp|P36594|RPB1_SCHPO|DNA-directed RNA polymerase II subunit rpb1 OS=Schizosaccharomyces pombe (strain 972 / ATCC 24843)	A0BTS5|Chromosome undetermined scaffold_128, whole genome shotgun sequence Tax=Paramecium tetraurelia	|	-1.6101801436	6.556389210	1.744290e-26	3.554916e-25
comp39912_c0	895	sp|P20081|FKBP_YEAST|FK506-binding protein 1 OS=Saccharomyces cerevisiae (strain ATCC 204508 / S288c)	A0BK14|Peptidyl-prolyl cis-trans isomerase Tax=Paramecium tetraurelia	|	2.4108224417	1.859496981	1.982895e-26	4.033414e-25
comp25729_c0	296	|	|	|	1.7322686911	4.157790389	2.251784e-26	4.571554e-25
comp38465_c0	2550	sp|Q54G05|LRRX1_DICDI|Putative leucine-rich repeat-containing protein DDB_G0290503 OS=Dictyostelium discoideum	A0CRM7|Chromosome undetermined scaffold_25, whole genome shotgun sequence Tax=Paramecium tetraurelia	GO:0008270|zinc ion binding	-1.5980203584	7.122229102	2.847229e-26	5.769328e-25
comp41304_c1	1366	sp|Q7TNJ7|KCC1G_RAT|Calcium/calmodulin-dependent protein kinase type 1G OS=Rattus norvegicus	A0D616|Chromosome undetermined scaffold_39, whole genome shotgun sequence Tax=Paramecium tetraurelia	GO:0004672|GO:0005524|GO:0006468|ATP binding|protein kinase activity|protein phosphorylation	1.4153029952	5.042855978	2.915906e-26	5.897169e-25
comp41064_c0	1854	sp|Q58741|Y1345_METJA|TPR repeat-containing protein MJ1345 OS=Methanocaldococcus jannaschii (strain ATCC 43067 / DSM 2661 / JAL-1 / JCM 10045 / NBRC 100440)	A0DHN4|Chromosome undetermined scaffold_50, whole genome shotgun sequence Tax=Paramecium tetraurelia	GO:0005515|protein binding	5.1158999988	0.253481789	3.411304e-26	6.885877e-25
comp39051_c0	2786	sp|O74534|SLY1_SCHPO|Protein sly1 OS=Schizosaccharomyces pombe (strain 972 / ATCC 24843)	Q3SEL6|Sec1-1 syntaxin binding protein Tax=Paramecium tetraurelia	GO:0006904|GO:0016192|vesicle docking involved in exocytosis|vesicle-mediated transport	-1.4044214220	5.569662254	3.684977e-26	7.424104e-25
comp24004_c0	3892	sp|P34102|PK3_DICDI|Protein kinase 3 OS=Dictyostelium discoideum	A0BQV0|Chromosome undetermined scaffold_121, whole genome shotgun sequence Tax=Paramecium tetraurelia	GO:0004672|GO:0005524|GO:0006468|ATP binding|protein kinase activity|protein phosphorylation	1.7342576566	6.999945644	4.096993e-26	8.238467e-25
comp42983_c1	2332	sp|Q9UTH3|PPK6_SCHPO|Serine/threonine-protein kinase ppk6 OS=Schizosaccharomyces pombe (strain 972 / ATCC 24843)	A0C303|Chromosome undetermined scaffold_146, whole genome shotgun sequence Tax=Paramecium tetraurelia	GO:0004672|GO:0005524|GO:0006468|ATP binding|protein kinase activity|protein phosphorylation	2.1900454813	2.135875440	4.112980e-26	8.254891e-25
comp55473_c0	1310	sp|Q9P2S5|WRP73_HUMAN|WD repeat-containing protein WRAP73 OS=Homo sapiens	A0CE25|Chromosome undetermined scaffold_17, whole genome shotgun sequence Tax=Paramecium tetraurelia	|	1.6374395214	3.708458862	4.609572e-26	9.234013e-25
comp38838_c0	1231	|	A0CPD5|Chromosome undetermined scaffold_23, whole genome shotgun sequence Tax=Paramecium tetraurelia	|	-1.6095760399	6.231248871	4.742932e-26	9.483169e-25
comp40932_c1	1414	|	|	|	2.0037470223	2.611028723	5.834647e-26	1.164393e-24
comp40720_c0	1622	sp|Q9SYG7|AL7B4_ARATH|Aldehyde dehydrogenase family 7 member B4 OS=Arabidopsis thaliana	UPI00006CA505|UPI00006CA505 related cluster Tax=unknown	GO:0008152|GO:0016491|GO:0055114|metabolic process|oxidation-reduction process|oxidoreductase activity	-1.9281931939	7.830144431	6.092113e-26	1.213480e-24
comp39613_c3	1645	|	A0CBF2|Chromosome undetermined scaffold_164, whole genome shotgun sequence Tax=Paramecium tetraurelia	|	-1.5613456541	4.675774976	6.137345e-26	1.220187e-24
comp38685_c0	1189	sp|Q02595|KPK2_PLAFK|Probable serine/threonine-protein kinase 2 OS=Plasmodium falciparum (isolate K1 / Thailand)	A0CDW7|Chromosome undetermined scaffold_17, whole genome shotgun sequence Tax=Paramecium tetraurelia	GO:0004672|GO:0005524|GO:0006468|ATP binding|protein kinase activity|protein phosphorylation	2.3154199215	1.934925967	6.522515e-26	1.294327e-24
comp43760_c0	446	|	Q3SEB5|Chromosome undetermined scaffold_107, whole genome shotgun sequence Tax=Paramecium tetraurelia	GO:0019825|oxygen binding	-1.8908794887	9.782935776	6.576631e-26	1.302617e-24
comp21957_c0	6480	sp|Q54G05|LRRX1_DICDI|Putative leucine-rich repeat-containing protein DDB_G0290503 OS=Dictyostelium discoideum	A0BM71|Chromosome undetermined scaffold_115, whole genome shotgun sequence Tax=Paramecium tetraurelia	|	-1.5200442864	6.287562393	6.671764e-26	1.318985e-24
comp42493_c0	3641	sp|P25386|USO1_YEAST|Intracellular protein transport protein USO1 OS=Saccharomyces cerevisiae (strain ATCC 204508 / S288c)	A0C7X1|Chromosome undetermined scaffold_156, whole genome shotgun sequence Tax=Paramecium tetraurelia	|	-1.4287833459	4.972304350	7.490115e-26	1.478003e-24
comp36886_c0	613	|	A0BVT8|Chromosome undetermined scaffold_130, whole genome shotgun sequence Tax=Paramecium tetraurelia	|	-1.4737027565	5.709705899	8.128772e-26	1.601034e-24
comp39718_c0	1724	sp|Q769F9|TMEDA_DICDI|Transmembrane emp24 domain-containing protein A OS=Dictyostelium discoideum	A0EDU3|Chromosome undetermined scaffold_90, whole genome shotgun sequence Tax=Paramecium tetraurelia	GO:0006810|GO:0016021|integral to membrane|transport	-1.4291739130	4.948901002	8.201215e-26	1.612295e-24
comp41108_c0	2019	sp|Q9M8Y0|SEC_ARATH|Probable UDP-N-acetylglucosamine--peptide N-acetylglucosaminyltransferase SEC OS=Arabidopsis thaliana	A0DHN4|Chromosome undetermined scaffold_50, whole genome shotgun sequence Tax=Paramecium tetraurelia	|	-1.3956317046	5.553359404	8.356274e-26	1.639725e-24
comp37946_c0	1149	sp|O46107|LIP1_DROME|Lipase 1 OS=Drosophila melanogaster	Q23FD6|Ab-hydrolase associated lipase region family protein Tax=Tetrahymena thermophila SB210	GO:0006629|lipid metabolic process	-1.4969934560	5.127752572	9.263240e-26	1.814323e-24
comp45207_c0	1211	sp|Q9FS87|IVD2_SOLTU|Isovaleryl-CoA dehydrogenase 2, mitochondrial (Fragment) OS=Solanum tuberosum	A0BER3|Chromosome undetermined scaffold_102, whole genome shotgun sequence Tax=Paramecium tetraurelia	GO:0003995|GO:0016627|GO:0055114|acyl-CoA dehydrogenase activity|oxidation-reduction process|oxidoreductase activity_ acting on the CH-CH group of donors	-1.4838416174	6.038638838	9.548608e-26	1.866753e-24
comp38559_c0	2305	|	A0D2U2|Chromosome undetermined scaffold_35, whole genome shotgun sequence Tax=Paramecium tetraurelia	|	-1.4109838829	5.005526738	1.049377e-25	2.047740e-24
comp40871_c0	2431	sp|Q54G05|LRRX1_DICDI|Putative leucine-rich repeat-containing protein DDB_G0290503 OS=Dictyostelium discoideum	A0D8R2|Chromosome undetermined scaffold_41, whole genome shotgun sequence Tax=Paramecium tetraurelia	|	-1.3824866488	5.248600735	1.084706e-25	2.112776e-24
comp35377_c0	5664	sp|Q9UTS8|YI7B_SCHPO|UPF0695 membrane protein C977.11/PB8B6.06c OS=Schizosaccharomyces pombe (strain 972 / ATCC 24843)	A0BPT9|Chromosome undetermined scaffold_12, whole genome shotgun sequence Tax=Paramecium tetraurelia	|	1.6846939476	5.696304132	1.093004e-25	2.125017e-24
comp34034_c0	1438	|	A0E277|Chromosome undetermined scaffold_74, whole genome shotgun sequence Tax=Paramecium tetraurelia	|	1.6318312052	3.781182374	1.488798e-25	2.889198e-24
comp39024_c0	1482	sp|Q3EC11|ZDHC2_ARATH|Probable S-acyltransferase At2g14255 OS=Arabidopsis thaliana	A0DWX5|Chromosome undetermined scaffold_67, whole genome shotgun sequence Tax=Paramecium tetraurelia	GO:0008270|zinc ion binding	2.0421781192	2.435939536	1.506942e-25	2.919043e-24
comp44229_c0	540	sp|P83877|TXN4A_MOUSE|Thioredoxin-like protein 4A OS=Mus musculus	G0QR33|Mitosis protein DIM1, putative Tax=Hymenostomatida	GO:0005681|GO:0007067|mitosis|spliceosomal complex	1.4813225139	5.252259732	1.560774e-25	3.017782e-24
comp22231_c0	686	|	|	|	2.0639224286	2.546587549	1.667436e-25	3.218121e-24
comp37212_c0	811	sp|P17053|G168_PARPR|G surface protein, allelic form 168 OS=Paramecium primaurelia	Q6BG33|Chromosome undetermined scaffold_1, whole genome shotgun sequence Tax=Paramecium tetraurelia	|	1.6436219864	3.839893588	1.690158e-25	3.256022e-24
comp43971_c0	1325	sp|A9LNK9|CPSF_ARATH|Cleavage and polyadenylation specificity factor CPSF30 OS=Arabidopsis thaliana	A0BC69|Chromosome undetermined scaffold_10, whole genome shotgun sequence Tax=Paramecium tetraurelia	|	1.5563086799	5.170945902	1.721387e-25	3.310143e-24
comp45072_c0	2446	|	A0DQH5|Chromosome undetermined scaffold_6, whole genome shotgun sequence Tax=Paramecium tetraurelia	|	1.4994801337	6.195741959	1.732759e-25	3.325953e-24
comp39973_c0	2395	|	A0BI51|Chromosome undetermined scaffold_109, whole genome shotgun sequence Tax=Paramecium tetraurelia	|	1.4448128328	4.809908008	1.746634e-25	3.346500e-24
comp37249_c0	633	sp|Q9JM01|CDKL3_RAT|Cyclin-dependent kinase-like 3 OS=Rattus norvegicus	A0C1G0|Chromosome undetermined scaffold_141, whole genome shotgun sequence Tax=Paramecium tetraurelia	GO:0004672|GO:0005524|GO:0006468|ATP binding|protein kinase activity|protein phosphorylation	2.0121714803	2.475620629	1.890599e-25	3.615771e-24
comp51142_c0	1314	sp|Q869E1|DNLI1_DICDI|DNA ligase 1 OS=Dictyostelium discoideum	A0BJP6|Chromosome undetermined scaffold_110, whole genome shotgun sequence Tax=Paramecium tetraurelia	|	-1.5390325977	4.514556175	2.031186e-25	3.877618e-24
comp38339_c0	1685	|	A0CE80|Chromosome undetermined scaffold_170, whole genome shotgun sequence Tax=Paramecium tetraurelia	|	2.3739310063	1.899527023	2.034961e-25	3.877813e-24
comp45374_c0	538	|	A0BXC9|Chromosome undetermined scaffold_134, whole genome shotgun sequence Tax=Paramecium tetraurelia	|	-1.5762657275	3.659002878	2.040232e-25	3.880851e-24
comp37594_c0	727	|	|	|	-2.9037640867	1.061101219	2.118542e-25	4.022562e-24
comp38840_c0	991	|	|	|	1.7849853630	3.079139754	2.172786e-25	4.118151e-24
comp37634_c0	1045	sp|Q2M3R5|S35G1_HUMAN|Solute carrier family 35 member G1 OS=Homo sapiens	A0EDU1|Chromosome undetermined scaffold_90, whole genome shotgun sequence Tax=Paramecium tetraurelia	GO:0016020|membrane	1.5672367194	4.170779169	2.437108e-25	4.610851e-24
comp42099_c0	2259	sp|P50942|INP52_YEAST|Polyphosphatidylinositol phosphatase INP52 OS=Saccharomyces cerevisiae (strain ATCC 204508 / S288c)	A0D1W7|Chromosome undetermined scaffold_34, whole genome shotgun sequence Tax=Paramecium tetraurelia	GO:0042578|phosphoric ester hydrolase activity	-1.6972592955	3.519142724	2.660251e-25	5.024019e-24
comp47828_c0	1168	sp|Q80WG7|TRI36_MOUSE|E3 ubiquitin-protein ligase Trim36 OS=Mus musculus	A0BQ97|Chromosome undetermined scaffold_120, whole genome shotgun sequence Tax=Paramecium tetraurelia	GO:0005622|GO:0008270|intracellular|zinc ion binding	-1.4254932241	4.742551822	2.724585e-25	5.136330e-24
comp39271_c0	1411	|	A0BY43|Chromosome undetermined scaffold_136, whole genome shotgun sequence Tax=Paramecium tetraurelia	|	1.9611519466	3.095261132	2.757982e-25	5.190020e-24
comp39067_c0	3945	sp|O23372|ATXR3_ARATH|Probable histone-lysine N-methyltransferase ATXR3 OS=Arabidopsis thaliana	A0D7N3|Chromosome undetermined scaffold_40, whole genome shotgun sequence Tax=Paramecium tetraurelia	GO:0005515|protein binding	1.5044502028	5.647696730	3.112562e-25	5.846854e-24
comp32769_c0	312	|	|	|	1.6182198559	3.886796971	3.192184e-25	5.985770e-24
comp36321_c0	1849	sp|Q55874|Y103_SYNY3|Uncharacterized protein sll0103 OS=Synechocystis sp. (strain PCC 6803 / Kazusa)	A0C053|Chromosome undetermined scaffold_14, whole genome shotgun sequence Tax=Paramecium tetraurelia	|	1.6958351838	7.580362252	3.217073e-25	6.021745e-24
comp21829_c0	1580	|	A0D829|Chromosome undetermined scaffold_40, whole genome shotgun sequence Tax=Paramecium tetraurelia	|	-2.0857872427	2.090988369	3.458755e-25	6.462669e-24
comp34688_c0	2143	sp|O76329|ACTNB_DICDI|Interaptin OS=Dictyostelium discoideum	A0C7H6|Chromosome undetermined scaffold_155, whole genome shotgun sequence Tax=Paramecium tetraurelia	|	3.2317890163	0.937823442	3.610071e-25	6.733484e-24
comp42339_c2	3073	sp|Q25802|RPOC2_PLAF7|DNA-directed RNA polymerase subunit beta'' OS=Plasmodium falciparum (isolate 3D7)	Q6BG07|Chromosome undetermined scaffold_1, whole genome shotgun sequence Tax=Paramecium tetraurelia	|	3.5474252540	1.098721661	3.673715e-25	6.840107e-24
comp42130_c0	3767	|	A0D7H1|Chromosome undetermined scaffold_4, whole genome shotgun sequence Tax=Paramecium tetraurelia	GO:0016020|membrane	-1.4624594652	6.277460809	4.084077e-25	7.590775e-24
comp37730_c0	767	|	|	|	3.1366998312	1.061372192	4.313940e-25	8.003912e-24
comp31966_c0	1444	|	A0CW49|Chromosome undetermined scaffold_3, whole genome shotgun sequence Tax=Paramecium tetraurelia	|	-1.5661949929	3.747886974	4.923025e-25	9.117961e-24
comp43492_c0	7693	sp|Q54UG3|Y1095_DICDI|UPF0746 protein DDB_G0281095 OS=Dictyostelium discoideum	A0DZN9|Chromosome undetermined scaffold_70, whole genome shotgun sequence Tax=Paramecium tetraurelia	|	1.3385608102	5.968200260	5.109290e-25	9.446371e-24
comp40271_c0	1267	sp|Q9I0R2|ALKB1_PSEAE|Alkane 1-monooxygenase 1 OS=Pseudomonas aeruginosa (strain ATCC 15692 / PAO1 / 1C / PRS 101 / LMG 12228)	A0C8M5|Chromosome undetermined scaffold_159, whole genome shotgun sequence Tax=Paramecium tetraurelia	GO:0006629|lipid metabolic process	1.3826706862	5.607081166	5.144482e-25	9.494807e-24
comp40082_c0	4007	sp|Q9Y1W0|FAD5A_DICDI|Delta(5) fatty acid desaturase A OS=Dictyostelium discoideum	A0BD31|Chromosome undetermined scaffold_10, whole genome shotgun sequence Tax=Paramecium tetraurelia	GO:0006629|GO:0020037|heme binding|lipid metabolic process	-1.5872543719	6.760272482	6.450006e-25	1.188354e-23
comp37515_c0	2035	sp|Q8GUI6|JMJ14_ARATH|Probable lysine-specific demethylase JMJ14 OS=Arabidopsis thaliana	A0C6J8|Chromosome undetermined scaffold_152, whole genome shotgun sequence Tax=Paramecium tetraurelia	GO:0005515|GO:0005634|nucleus|protein binding	1.7352342628	7.990924774	8.243579e-25	1.516158e-23
comp24947_c0	1678	|	A0BAS1|Chromosome undetermined scaffold_1, whole genome shotgun sequence Tax=Paramecium tetraurelia	|	-1.3674788154	5.000776798	9.458006e-25	1.736490e-23
comp43332_c0	3581	sp|Q54XQ2|RCKA_DICDI|RGS domain-containing serine/threonine-protein kinase A OS=Dictyostelium discoideum	A0CCC4|Chromosome undetermined scaffold_167, whole genome shotgun sequence Tax=Paramecium tetraurelia	GO:0004672|GO:0005524|GO:0006468|ATP binding|protein kinase activity|protein phosphorylation	1.7883664177	2.872111549	1.062022e-24	1.946488e-23
comp40278_c0	1523	|	A0DXC1|Chromosome undetermined scaffold_68, whole genome shotgun sequence Tax=Paramecium tetraurelia	|	2.3121134902	2.063520064	1.273226e-24	2.329541e-23
comp39466_c0	1213	|	|	|	-2.5155249245	1.300595967	1.610397e-24	2.941342e-23
comp41650_c0	5540	sp|O42131|TOP2B_CHICK|DNA topoisomerase 2-beta OS=Gallus gallus	A0BK44|Chromosome undetermined scaffold_111, whole genome shotgun sequence Tax=Paramecium tetraurelia	GO:0003677|GO:0003918|GO:0005524|GO:0006265|ATP binding|DNA binding|DNA topoisomerase type II (ATP-hydrolyzing) activity|DNA topological change	1.3510437991	5.800888092	1.671596e-24	3.047848e-23
comp38375_c1	5385	sp|O76329|ACTNB_DICDI|Interaptin OS=Dictyostelium discoideum	A0DSL4|Chromosome undetermined scaffold_61, whole genome shotgun sequence Tax=Paramecium tetraurelia	|	1.9063216256	2.866408809	2.011119e-24	3.660584e-23
comp41342_c0	2772	sp|Q769F9|TMEDA_DICDI|Transmembrane emp24 domain-containing protein A OS=Dictyostelium discoideum	A0CJ47|Chromosome undetermined scaffold_191, whole genome shotgun sequence Tax=Paramecium tetraurelia	|	-1.4209201074	5.811639809	2.124485e-24	3.860274e-23
comp42883_c0	3746	sp|Q54PX0|Y4251_DICDI|Probable serine/threonine-protein kinase DDB_G0284251 OS=Dictyostelium discoideum	A0BJU0|Chromosome undetermined scaffold_110, whole genome shotgun sequence Tax=Paramecium tetraurelia	GO:0004672|GO:0005524|GO:0006468|ATP binding|protein kinase activity|protein phosphorylation	1.3437141768	5.824131559	2.266097e-24	4.110514e-23
comp39403_c0	1637	sp|A3KPP4|S2535_DANRE|Solute carrier family 25 member 35 OS=Danio rerio	A0CV34|Chromosome undetermined scaffold_29, whole genome shotgun sequence Tax=Paramecium tetraurelia	|	-1.4353255295	4.445558614	2.348058e-24	4.251878e-23
comp43275_c0	4727	sp|P43524|CYAA_ANACY|Adenylate cyclase OS=Anabaena cylindrica	A0BL83|Chromosome undetermined scaffold_113, whole genome shotgun sequence Tax=Paramecium tetraurelia	GO:0005216|GO:0006811|GO:0009190|GO:0016020|GO:0016849|GO:0035556|GO:0055085|cyclic nucleotide biosynthetic process|intracellular signal transduction|ion channel activity|ion transport|membrane|phosphorus-oxygen lyase activity|transmembrane transport	1.7713972243	7.791899748	2.719847e-24	4.916682e-23
comp49556_c0	618	|	A0E879|Chromosome undetermined scaffold_82, whole genome shotgun sequence Tax=Paramecium tetraurelia	GO:0003682|chromatin binding	2.2252287862	1.875507117	2.901911e-24	5.236832e-23
comp39244_c1	1523	sp|P68173|SAHH_TOBAC|Adenosylhomocysteinase OS=Nicotiana tabacum	A0BCF6|Adenosylhomocysteinase Tax=Paramecium tetraurelia	GO:0004013|GO:0006730|adenosylhomocysteinase activity|one-carbon metabolic process	-2.2087933943	12.466638325	2.997822e-24	5.400683e-23
comp41773_c0	2635	sp|Q6GPN6|SGK1A_XENLA|Serine/threonine-protein kinase Sgk1-A OS=Xenopus laevis	A0E9U0|Chromosome undetermined scaffold_85, whole genome shotgun sequence Tax=Paramecium tetraurelia	GO:0004672|GO:0005524|GO:0006468|ATP binding|protein kinase activity|protein phosphorylation	1.3711154531	4.843524619	3.306726e-24	5.947036e-23
comp39476_c0	1223	|	A0DCL5|Chromosome undetermined scaffold_45, whole genome shotgun sequence Tax=Paramecium tetraurelia	|	-1.4343599019	4.344897981	3.361063e-24	6.034479e-23
comp41668_c0	3338	sp|Q8W4M7|ERCC2_ARATH|DNA repair helicase UVH6 OS=Arabidopsis thaliana	A0CAB5|Chromosome undetermined scaffold_161, whole genome shotgun sequence Tax=Paramecium tetraurelia	GO:0003676|GO:0003677|GO:0004003|GO:0005524|GO:0005634|GO:0006139|GO:0008026|GO:0016818|ATP binding|ATP-dependent DNA helicase activity|ATP-dependent helicase activity|DNA binding|hydrolase activity_ acting on acid anhydrides_ in phosphorus-containing anhydrides|nucleic acid binding|nucleobase-containing compound metabolic process|nucleus	-1.6357971000	7.430989796	3.432539e-24	6.152345e-23
comp32552_c0	2487	|	A0BXP0|Chromosome undetermined scaffold_135, whole genome shotgun sequence Tax=Paramecium tetraurelia	|	-1.3613006118	6.035613237	3.533849e-24	6.323194e-23
comp46225_c0	2957	sp|P53476|ACT_TOXGO|Actin OS=Toxoplasma gondii	A0CA86|Chromosome undetermined scaffold_160, whole genome shotgun sequence Tax=Paramecium tetraurelia	GO:0004672|GO:0005524|GO:0006468|ATP binding|protein kinase activity|protein phosphorylation	-1.4482180104	6.291177962	3.547725e-24	6.337282e-23
comp25175_c0	1169	|	A0BY02|Chromosome undetermined scaffold_136, whole genome shotgun sequence Tax=Paramecium tetraurelia	|	1.7921338980	3.566732648	3.636031e-24	6.484050e-23
comp38478_c0	2136	sp|O76329|ACTNB_DICDI|Interaptin OS=Dictyostelium discoideum	E2EA10|Putative uncharacterized protein orf1636 Tax=Proteromonas lacertae	|	2.0150358617	2.289722960	3.836501e-24	6.830007e-23
comp36537_c0	561	|	A9VB69|Predicted protein Tax=Monosiga brevicollis	|	1.6902150439	3.123106569	4.088775e-24	7.266869e-23
comp23621_c0	2652	sp|P08749|COX2_PARTE|Cytochrome c oxidase subunit 2 OS=Paramecium tetraurelia	D8L7S0|Cytochrome c oxidase subunit 2 Tax=Paramecium caudatum	|	-2.4096728773	7.436611014	4.216556e-24	7.481376e-23
comp43533_c0	3216	sp|O76329|ACTNB_DICDI|Interaptin OS=Dictyostelium discoideum	A0DTP2|Chromosome undetermined scaffold_63, whole genome shotgun sequence Tax=Paramecium tetraurelia	|	1.4248717049	4.484300249	4.227339e-24	7.487923e-23
comp39530_c0	2240	|	Q9U9C6|Elongation factor 1-alpha Tax=Paramecium tetraurelia	GO:0003924|GO:0005525|GTP binding|GTPase activity	-1.5116914550	5.576135865	4.662315e-24	8.244565e-23
comp40526_c0	1475	sp|Q7XJ96|GAS8_CHLRE|Growth arrest-specific protein 8 homolog OS=Chlamydomonas reinhardtii	A0BT34|Chromosome undetermined scaffold_126, whole genome shotgun sequence Tax=Paramecium tetraurelia	GO:0031514|GO:0048870|cell motility|motile cilium	1.3234523768	5.857411209	5.895699e-24	1.040818e-22
comp43698_c0	5521	sp|Q8ILR9|YPF17_PLAF7|Protein PF14_0175 OS=Plasmodium falciparum (isolate 3D7)	A0C3A2|Chromosome undetermined scaffold_146, whole genome shotgun sequence Tax=Paramecium tetraurelia	|	-1.4594932530	4.343827863	6.671839e-24	1.175870e-22
comp23639_c0	1004	|	|	|	1.6728564511	5.646759117	7.257029e-24	1.276874e-22
comp42087_c0	3489	sp|Q5F3F5|LMBD2_CHICK|LMBR1 domain-containing protein 2 OS=Gallus gallus	A0DTH3|Chromosome undetermined scaffold_63, whole genome shotgun sequence Tax=Paramecium tetraurelia	|	1.3788309607	6.408102180	7.817059e-24	1.373123e-22
comp32733_c0	481	|	|	|	3.0480045479	1.119650987	7.940352e-24	1.392463e-22
comp43457_c0	7898	sp|Q54G05|LRRX1_DICDI|Putative leucine-rich repeat-containing protein DDB_G0290503 OS=Dictyostelium discoideum	A0EFQ1|Chromosome undetermined scaffold_94, whole genome shotgun sequence Tax=Paramecium tetraurelia	|	1.5279501834	3.811272665	1.109898e-23	1.943149e-22
comp24795_c0	3604	sp|O76329|ACTNB_DICDI|Interaptin OS=Dictyostelium discoideum	A0D240|Chromosome undetermined scaffold_35, whole genome shotgun sequence Tax=Paramecium tetraurelia	|	1.3953492238	4.878494598	1.324130e-23	2.314378e-22
comp43456_c0	3080	sp|P86148|RBP1_PLAF7|Reticulocyte-binding protein PFD0110w OS=Plasmodium falciparum (isolate 3D7)	A0D935|Chromosome undetermined scaffold_41, whole genome shotgun sequence Tax=Paramecium tetraurelia	|	1.7886205961	2.901756988	1.341232e-23	2.340395e-22
comp23623_c0	440	|	|	|	1.3275052398	5.519539425	1.577101e-23	2.747435e-22
comp36979_c0	1070	|	A0BPH5|Chromosome undetermined scaffold_12, whole genome shotgun sequence Tax=Paramecium tetraurelia	|	1.7727588391	3.267949499	1.637729e-23	2.848353e-22
comp37329_c0	848	sp|Q39258|VATE1_ARATH|V-type proton ATPase subunit E1 OS=Arabidopsis thaliana	A0BMT5|Chromosome undetermined scaffold_117, whole genome shotgun sequence Tax=Paramecium tetraurelia	GO:0015991|GO:0033178|GO:0046961|ATP hydrolysis coupled proton transport|proton-transporting ATPase activity_ rotational mechanism|proton-transporting two-sector ATPase complex_ catalytic domain	-1.4384623972	4.368595398	1.939067e-23	3.366897e-22
comp39854_c0	1548	sp|B2G6W4|DNAJ_LACRJ|Chaperone protein DnaJ OS=Lactobacillus reuteri (strain JCM 1112)	A0BDF7|Chromosome undetermined scaffold_100, whole genome shotgun sequence Tax=Paramecium tetraurelia	|	-1.3992252008	6.403317772	1.962237e-23	3.401533e-22
comp42110_c0	4966	sp|Q6B9X6|VWKA_DICDI|Alpha-protein kinase vwkA OS=Dictyostelium discoideum	A0DPG8|Chromosome undetermined scaffold_59, whole genome shotgun sequence Tax=Paramecium tetraurelia	GO:0004674|GO:0005524|GO:0006468|ATP binding|protein phosphorylation|protein serine/threonine kinase activity	1.7164813367	7.585151289	2.059414e-23	3.564136e-22
comp24567_c0	2643	sp|Q9CAT6|OCT1_ARATH|Organic cation/carnitine transporter 1 OS=Arabidopsis thaliana	A0CH08|Chromosome undetermined scaffold_18, whole genome shotgun sequence Tax=Paramecium tetraurelia	GO:0016021|GO:0055085|integral to membrane|transmembrane transport	-1.3158099478	5.281664919	2.145014e-23	3.706205e-22
comp34251_c0	895	|	|	|	2.6270396578	1.372425704	2.382305e-23	4.109476e-22
comp40123_c0	2933	sp|O76329|ACTNB_DICDI|Interaptin OS=Dictyostelium discoideum	A0CYI5|Chromosome undetermined scaffold_31, whole genome shotgun sequence Tax=Paramecium tetraurelia	|	-1.4581120883	4.202635076	2.419790e-23	4.167329e-22
comp25557_c0	780	|	|	|	1.6184788369	3.487214778	2.571247e-23	4.420953e-22
comp36313_c2	501	|	|	|	4.4185778024	0.262350816	2.787115e-23	4.784321e-22
comp41846_c0	3744	|	A0CPB9|Chromosome undetermined scaffold_23, whole genome shotgun sequence Tax=Paramecium tetraurelia	|	-2.1144914438	1.947896727	2.834524e-23	4.857803e-22
comp25607_c0	1202	|	|	|	1.4142099256	4.426549837	2.887194e-23	4.940050e-22
comp40216_c0	2092	sp|Q8Y2E1|KPRS_RALSO|Ribose-phosphate pyrophosphokinase OS=Ralstonia solanacearum (strain GMI1000)	A0CY99|Chromosome undetermined scaffold_31, whole genome shotgun sequence Tax=Paramecium tetraurelia	|	-1.3719279189	4.627652869	3.198754e-23	5.464280e-22
comp32953_c0	1626	sp|Q08759|MYB_XENLA|Transcriptional activator Myb OS=Xenopus laevis	Q23K88|Myb-like DNA-binding domain containing protein Tax=Tetrahymena thermophila SB210	|	1.5340196400	3.893503985	3.431605e-23	5.852578e-22
comp37693_c0	2789	sp|Q7T199|KCA10_CHICK|Potassium voltage-gated channel subfamily A member 10 OS=Gallus gallus	A0EAY6|Chromosome undetermined scaffold_87, whole genome shotgun sequence Tax=Paramecium tetraurelia	GO:0005216|GO:0006811|GO:0016020|GO:0055085|ion channel activity|ion transport|membrane|transmembrane transport	-1.6735546520	8.649945112	3.670957e-23	6.250692e-22
comp32066_c0	1301	sp|Q96301|SPY_ARATH|Probable UDP-N-acetylglucosamine--peptide N-acetylglucosaminyltransferase SPINDLY OS=Arabidopsis thaliana	A0DVF9|Chromosome undetermined scaffold_654, whole genome shotgun sequence. (Fragment) Tax=Paramecium tetraurelia	|	1.6404733172	3.253358946	3.752635e-23	6.379480e-22
comp43430_c0	5758	sp|Q24317|PRI1_DROME|DNA primase small subunit OS=Drosophila melanogaster	A0CD91|Chromosome undetermined scaffold_17, whole genome shotgun sequence Tax=Paramecium tetraurelia	GO:0000155|GO:0000156|GO:0000160|GO:0005524|GO:0006355|GO:0007165|GO:0016020|ATP binding|membrane|phosphorelay response regulator activity|phosphorelay sensor kinase activity|phosphorelay signal transduction system|regulation of transcription_ DNA-dependent|signal transduction	1.3190665549	5.530373202	3.916534e-23	6.647403e-22
comp38886_c0	1440	sp|O75355|ENTP3_HUMAN|Ectonucleoside triphosphate diphosphohydrolase 3 OS=Homo sapiens	A0BRV3|Chromosome undetermined scaffold_123, whole genome shotgun sequence Tax=Paramecium tetraurelia	GO:0016787|hydrolase activity	-1.6850642500	6.946445784	4.013907e-23	6.801737e-22
comp31759_c0	480	|	|	|	1.7154083903	3.168325794	4.278145e-23	7.237785e-22
comp22110_c0	2217	|	A0E2D9|Chromosome undetermined scaffold_74, whole genome shotgun sequence Tax=Paramecium tetraurelia	|	-1.6406405004	3.106487008	4.284945e-23	7.237785e-22
comp41177_c0	3643	sp|A0C767|T4B_PARTE|Trichocyst matrix protein T4-B OS=Paramecium tetraurelia	A0D0S1|Chromosome undetermined scaffold_33, whole genome shotgun sequence Tax=Paramecium tetraurelia	|	-1.5863468040	7.242465919	4.410791e-23	7.438453e-22
comp37516_c0	1849	sp|Q86CS2|ATG1_DICDI|Serine/threonine-protein kinase atg1 OS=Dictyostelium discoideum	A0BND3|Chromosome undetermined scaffold_118, whole genome shotgun sequence Tax=Paramecium tetraurelia	GO:0004672|GO:0005524|GO:0006468|ATP binding|protein kinase activity|protein phosphorylation	-2.5558121844	1.320172573	4.599031e-23	7.743535e-22
comp36957_c0	1287	|	|	|	1.8182038136	2.543468684	4.704822e-23	7.909046e-22
comp38233_c1	1340	sp|Q5FWF4|ZRAB3_HUMAN|Zinc finger Ran-binding domain-containing protein 3 OS=Homo sapiens	A0E2Y8|Chromosome undetermined scaffold_75, whole genome shotgun sequence Tax=Paramecium tetraurelia	GO:0003677|GO:0005524|ATP binding|DNA binding	1.6563831937	7.211455599	4.912885e-23	8.245681e-22
comp25390_c0	5730	sp|P0CD61|GPT_DICDI|UDP-N-acetylglucosamine--dolichyl-phosphate N-acetylglucosaminephosphotransferase OS=Dictyostelium discoideum	A0CF49|Chromosome undetermined scaffold_174, whole genome shotgun sequence Tax=Paramecium tetraurelia	GO:0005509|calcium ion binding	-1.7149888352	9.283535617	5.216864e-23	8.741973e-22
comp38642_c0	5072	|	|	|	-1.4258290755	4.340277105	5.255734e-23	8.793152e-22
comp40629_c0	1881	sp|O50017|PARP2_MAIZE|Poly [ADP-ribose] polymerase 2 OS=Zea mays	A0CA47|Chromosome undetermined scaffold_160, whole genome shotgun sequence Tax=Paramecium tetraurelia	GO:0003950|GO:0006471|NAD+ ADP-ribosyltransferase activity|protein ADP-ribosylation	-1.5612349863	5.354267376	5.595866e-23	9.347399e-22
comp35571_c0	2026	sp|Q14DH7|ACSS3_MOUSE|Acyl-CoA synthetase short-chain family member 3, mitochondrial OS=Mus musculus	Q23CU3|AMP-binding enzyme family protein Tax=Tetrahymena thermophila SB210	GO:0003824|GO:0008152|catalytic activity|metabolic process	-1.3899276019	4.483472923	5.643150e-23	9.411490e-22
comp36280_c0	624	|	|	|	1.4997905804	5.548041463	5.687553e-23	9.470584e-22
comp33868_c0	980	|	A0CP24|Chromosome undetermined scaffold_23, whole genome shotgun sequence Tax=Paramecium tetraurelia	|	1.9033345535	2.483642637	5.802476e-23	9.646730e-22
comp38835_c0	590	sp|P46843|TRXB_MYCLE|Bifunctional thioredoxin reductase/thioredoxin OS=Mycobacterium leprae	A0BSU9|Thioredoxin Tax=Paramecium tetraurelia	GO:0045454|cell redox homeostasis	-1.5163643981	3.485528106	6.996875e-23	1.161415e-21
comp43022_c0	3885	sp|Q9JIL8|RAD50_RAT|DNA repair protein RAD50 OS=Rattus norvegicus	A0CV46|Chromosome undetermined scaffold_29, whole genome shotgun sequence Tax=Paramecium tetraurelia	|	2.0755788667	2.011771884	7.939699e-23	1.315846e-21
comp46820_c0	518	|	|	|	-1.8521134215	2.336180875	8.376441e-23	1.385631e-21
comp42295_c0	2720	sp|Q99LC5|ETFA_MOUSE|Electron transfer flavoprotein subunit alpha, mitochondrial OS=Mus musculus	A0DEE0|Chromosome undetermined scaffold_48, whole genome shotgun sequence Tax=Paramecium tetraurelia	GO:0016787|hydrolase activity	-2.1784635273	8.516893715	8.387027e-23	1.385631e-21
comp42640_c0	3112	|	A0CK50|Chromosome undetermined scaffold_2, whole genome shotgun sequence Tax=Paramecium tetraurelia	|	1.8465632627	8.093733745	8.469160e-23	1.397014e-21
comp39729_c0	1997	sp|O76329|ACTNB_DICDI|Interaptin OS=Dictyostelium discoideum	A0CMR1|Chromosome undetermined scaffold_21, whole genome shotgun sequence Tax=Paramecium tetraurelia	|	-1.8970674600	4.643130911	8.782002e-23	1.446359e-21
comp37550_c0	963	|	A0E8B3|Chromosome undetermined scaffold_82, whole genome shotgun sequence Tax=Paramecium tetraurelia	|	-1.5798871223	7.132506235	9.764901e-23	1.605733e-21
comp60055_c0	1645	|	A0BLH5|Chromosome undetermined scaffold_114, whole genome shotgun sequence Tax=Paramecium tetraurelia	|	1.8840805150	2.481651864	9.898318e-23	1.625141e-21
comp36758_c0	1038	|	|	|	-1.5044915481	3.458817009	9.941468e-23	1.629691e-21
comp35963_c0	527	|	|	|	1.3944950387	4.655019764	1.110280e-22	1.817245e-21
comp38149_c0	1557	sp|P78706|RCO1_NEUCR|Transcriptional repressor rco-1 OS=Neurospora crassa (strain ATCC 24698 / 74-OR23-1A / CBS 708.71 / DSM 1257 / FGSC 987)	Q23BW5|Putative uncharacterized protein Tax=Tetrahymena thermophila SB210	GO:0005515|protein binding	-1.7772335249	2.705047573	1.154951e-22	1.887433e-21
comp41085_c0	2344	sp|Q9NGQ2|KIF1_DICDI|Kinesin-related protein 1 OS=Dictyostelium discoideum	C4VAC2|Putative uncharacterized protein Tax=Nosema ceranae BRL01	GO:0003777|GO:0005524|GO:0007018|GO:0008017|ATP binding|microtubule binding|microtubule motor activity|microtubule-based movement	1.5859844727	5.478506065	1.162357e-22	1.896600e-21
comp23806_c0	202	|	A0D717|Chromosome undetermined scaffold_4, whole genome shotgun sequence Tax=Paramecium tetraurelia	|	-3.3323916044	0.569204182	1.187341e-22	1.934376e-21
comp37428_c0	1070	sp|A4IIC5|S39A3_XENTR|Zinc transporter ZIP3 OS=Xenopus tropicalis	A0C7G5|Chromosome undetermined scaffold_155, whole genome shotgun sequence Tax=Paramecium tetraurelia	GO:0016020|GO:0030001|GO:0046873|GO:0055085|membrane|metal ion transmembrane transporter activity|metal ion transport|transmembrane transport	1.4605507775	4.278343812	1.287698e-22	2.094642e-21
comp43115_c0	3972	sp|O95477|ABCA1_HUMAN|ATP-binding cassette sub-family A member 1 OS=Homo sapiens	Q6BFG8|ATP-binding cassette transporter, putative Tax=Paramecium tetraurelia	GO:0005524|GO:0016887|ATP binding|ATPase activity	-1.5261667498	6.390032792	1.376962e-22	2.236398e-21
comp37492_c0	10395	sp|C4V922|RAD25_NOSCE|Probable DNA repair helicase RAD25 homolog OS=Nosema ceranae (strain BRL01)	A0E8X8|Chromosome undetermined scaffold_83, whole genome shotgun sequence Tax=Paramecium tetraurelia	|	1.3259281313	6.141248076	1.478303e-22	2.397303e-21
comp37813_c0	2218	sp|O96133|YB145_PLAF7|Uncharacterized protein PFB0145c OS=Plasmodium falciparum (isolate 3D7)	Q237L2|Kinesin motor domain containing protein Tax=Tetrahymena thermophila SB210	|	1.2740771239	5.954449001	1.700917e-22	2.754077e-21
comp39772_c0	1533	sp|Q10319|AF9_SCHPO|Protein AF-9 homolog OS=Schizosaccharomyces pombe (strain 972 / ATCC 24843)	A0CG76|Chromosome undetermined scaffold_179, whole genome shotgun sequence Tax=Paramecium tetraurelia	GO:0005515|GO:0005634|GO:0006355|GO:0008270|nucleus|protein binding|regulation of transcription_ DNA-dependent|zinc ion binding	1.5066255693	4.018670707	1.784328e-22	2.884709e-21
comp48151_c0	1543	sp|Q8YV57|Y2124_NOSS1|Uncharacterized WD repeat-containing protein all2124 OS=Nostoc sp. (strain PCC 7120 / UTEX 2576)	A0DXJ0|Chromosome undetermined scaffold_69, whole genome shotgun sequence Tax=Paramecium tetraurelia	GO:0005515|protein binding	1.3812343820	4.811681728	1.794029e-22	2.895958e-21
comp40294_c0	2416	sp|Q5UQ60|YL662_MIMIV|Uncharacterized protein L662 OS=Acanthamoeba polyphaga mimivirus	H1YBJ8|Putative uncharacterized protein Tax=Mucilaginibacter paludis DSM 18603	|	1.3013045681	4.896942179	1.809003e-22	2.915670e-21
comp39657_c0	1148	sp|Q27180|T1B_PARTE|Trichocyst matrix protein T1-B OS=Paramecium tetraurelia	A0DBB2|Chromosome undetermined scaffold_44, whole genome shotgun sequence Tax=Paramecium tetraurelia	|	-1.3230101422	4.874353293	1.937577e-22	3.118140e-21
comp41260_c1	1095	sp|Q5RFL8|YTHD3_PONAB|YTH domain family protein 3 OS=Pongo abelii	A0CDX8|Chromosome undetermined scaffold_17, whole genome shotgun sequence Tax=Paramecium tetraurelia	|	1.4172398450	5.158590695	1.952748e-22	3.137772e-21
comp40352_c0	1519	sp|Q9FF18|C7351_ARATH|Cytokinin hydroxylase OS=Arabidopsis thaliana	A0CUN7|Chromosome undetermined scaffold_28, whole genome shotgun sequence Tax=Paramecium tetraurelia	GO:0005506|GO:0009055|GO:0016705|GO:0020037|GO:0055114|electron carrier activity|heme binding|iron ion binding|oxidation-reduction process|oxidoreductase activity_ acting on paired donors_ with incorporation or reduction of molecular oxygen	1.8240326504	2.549841634	1.968274e-22	3.157912e-21
comp37782_c0	981	sp|Q0GGW5|STK11_CHICK|Serine/threonine-protein kinase STK11 OS=Gallus gallus	A0C623|Chromosome undetermined scaffold_151, whole genome shotgun sequence Tax=Paramecium tetraurelia	GO:0004672|GO:0005524|GO:0006468|ATP binding|protein kinase activity|protein phosphorylation	1.6300247146	3.111159272	2.065887e-22	3.309494e-21
comp37683_c0	1980	sp|Q9P4X3|UTP7_SCHPO|Probable U3 small nucleolar RNA-associated protein 7 OS=Schizosaccharomyces pombe (strain 972 / ATCC 24843)	A0DIS3|Chromosome undetermined scaffold_52, whole genome shotgun sequence Tax=Paramecium tetraurelia	GO:0005515|protein binding	-1.2815139682	5.471663145	2.074705e-22	3.318585e-21
comp43367_c0	5791	|	A0BY77|Chromosome undetermined scaffold_136, whole genome shotgun sequence Tax=Paramecium tetraurelia	|	1.4774352781	3.914324276	2.096976e-22	3.349134e-21
comp43513_c0	5842	|	A0BEB7|Chromosome undetermined scaffold_101, whole genome shotgun sequence Tax=Paramecium tetraurelia	|	1.7165594169	3.034743075	2.110986e-22	3.366416e-21
comp39116_c0	1372	sp|Q54CX4|Y5521_DICDI|Uncharacterized protein DDB_G0292642 OS=Dictyostelium discoideum	A0C2Z0|Chromosome undetermined scaffold_145, whole genome shotgun sequence Tax=Paramecium tetraurelia	GO:0008270|zinc ion binding	1.3453226284	4.831006912	2.204433e-22	3.510135e-21
comp38864_c0	1527	sp|Q8IIG7|YPF05_PLAF7|Uncharacterized protein PF11_0207 OS=Plasmodium falciparum (isolate 3D7)	A0DAA0|Chromosome undetermined scaffold_43, whole genome shotgun sequence Tax=Paramecium tetraurelia	|	-1.6364453617	6.734545494	2.213125e-22	3.518669e-21
comp36785_c0	1105	sp|Q62656|PTPRZ_RAT|Receptor-type tyrosine-protein phosphatase zeta OS=Rattus norvegicus	A0BG18|Chromosome undetermined scaffold_105, whole genome shotgun sequence Tax=Paramecium tetraurelia	GO:0004725|GO:0006470|protein dephosphorylation|protein tyrosine phosphatase activity	1.3331197177	6.472358350	2.232058e-22	3.543434e-21
comp23297_c0	561	|	|	|	2.2457991596	1.771487858	2.242332e-22	3.554400e-21
comp38294_c0	1881	sp|Q3V6T2|GRDN_HUMAN|Girdin OS=Homo sapiens	A0BF32|Chromosome undetermined scaffold_103, whole genome shotgun sequence Tax=Paramecium tetraurelia	|	1.6707814710	6.850369844	2.311966e-22	3.659283e-21
comp38990_c0	1830	sp|Q552Z6|GTPA_DICDI|GTP-binding protein A OS=Dictyostelium discoideum	B0E7Q4|Putative uncharacterized protein Tax=Entamoeba dispar SAW760	GO:0005525|GTP binding	1.3405290599	4.803341265	2.316441e-22	3.660878e-21
comp43541_c0	4236	sp|O76329|ACTNB_DICDI|Interaptin OS=Dictyostelium discoideum	A0CR09|Chromosome undetermined scaffold_25, whole genome shotgun sequence Tax=Paramecium tetraurelia	GO:0004674|GO:0005524|GO:0006468|ATP binding|protein phosphorylation|protein serine/threonine kinase activity	1.5892360513	7.484461771	2.731394e-22	4.310214e-21
comp36483_c0	783	sp|Q9ZRT5|GSTT1_ARATH|Glutathione S-transferase T1 OS=Arabidopsis thaliana	A0DA16|Chromosome undetermined scaffold_42, whole genome shotgun sequence Tax=Paramecium tetraurelia	|	-1.5572245446	6.537517229	2.742164e-22	4.320751e-21
comp38322_c0	996	|	A0CLW8|Chromosome undetermined scaffold_21, whole genome shotgun sequence Tax=Paramecium tetraurelia	|	1.6398602662	3.326194498	2.828340e-22	4.449894e-21
comp43220_c0	4985	|	A0DZN9|Chromosome undetermined scaffold_70, whole genome shotgun sequence Tax=Paramecium tetraurelia	|	1.4673133344	6.863710585	3.128035e-22	4.914087e-21
comp42154_c0	2590	sp|O82039|SPY_PETHY|Probable UDP-N-acetylglucosamine--peptide N-acetylglucosaminyltransferase SPINDLY OS=Petunia hybrida	B7K7N7|TPR repeat-containing protein Tax=Cyanothece sp. PCC 7424	GO:0005515|protein binding	-1.6267160430	2.963930290	3.153542e-22	4.946797e-21
comp23881_c1	748	|	A0CFV2|Chromosome undetermined scaffold_177, whole genome shotgun sequence Tax=Paramecium tetraurelia	|	1.7914570224	2.718609242	3.282433e-22	5.141343e-21
comp37336_c0	1034	sp|Q8L796|PI5K2_ARATH|Phosphatidylinositol 4-phosphate 5-kinase 2 OS=Arabidopsis thaliana	A0DSJ9|Chromosome undetermined scaffold_61, whole genome shotgun sequence Tax=Paramecium tetraurelia	|	1.2562619914	5.616119811	3.571019e-22	5.585074e-21
comp39098_c0	1574	sp|Q91ZG2|MPPD1_MOUSE|Metallophosphoesterase domain-containing protein 1 OS=Mus musculus	A0DQE2|Chromosome undetermined scaffold_6, whole genome shotgun sequence Tax=Paramecium tetraurelia	|	1.3417824533	4.707882940	3.927934e-22	6.134201e-21
comp43302_c2	3636	|	A0E104|Chromosome undetermined scaffold_72, whole genome shotgun sequence Tax=Paramecium tetraurelia	|	1.9575068365	2.273448102	4.062373e-22	6.334781e-21
comp38586_c0	843	|	A0C0Q4|Chromosome undetermined scaffold_140, whole genome shotgun sequence Tax=Paramecium tetraurelia	|	-1.3570730090	4.759339832	4.082308e-22	6.356478e-21
comp38638_c0	1120	sp|Q9SZ83|Y4967_ARATH|Uncharacterized oxidoreductase At4g09670 OS=Arabidopsis thaliana	A0DZX9|Chromosome undetermined scaffold_70, whole genome shotgun sequence Tax=Paramecium tetraurelia	GO:0016491|oxidoreductase activity	-1.3942450251	5.678358125	4.267768e-22	6.635467e-21
comp45692_c0	450	|	|	|	1.6868588332	3.020167069	4.365732e-22	6.777798e-21
comp43451_c2	3048	|	A0DTZ6|Chromosome undetermined scaffold_63, whole genome shotgun sequence Tax=Paramecium tetraurelia	GO:0004672|GO:0005524|GO:0006468|GO:0019825|ATP binding|oxygen binding|protein kinase activity|protein phosphorylation	1.3564026215	6.760900943	4.415862e-22	6.845559e-21
comp43145_c0	3195	sp|Q8I480|ZNRF2_PLAF7|RING finger protein PFE0100w OS=Plasmodium falciparum (isolate 3D7)	E2EA10|Putative uncharacterized protein orf1636 Tax=Proteromonas lacertae	|	1.8959032609	2.287874438	4.655678e-22	7.206744e-21
comp41619_c0	975	|	A0DQL9|Chromosome undetermined scaffold_6, whole genome shotgun sequence Tax=Paramecium tetraurelia	|	-1.9091489923	2.051468076	4.715756e-22	7.289054e-21
comp40340_c1	1048	|	A0DWW9|Chromosome undetermined scaffold_67, whole genome shotgun sequence Tax=Paramecium tetraurelia	|	-1.5088170412	3.473552822	4.898930e-22	7.561111e-21
comp32066_c1	1005	|	A0DU20|Chromosome undetermined scaffold_631, whole genome shotgun sequence. (Fragment) Tax=Paramecium tetraurelia	|	1.8301802709	2.489923721	5.156904e-22	7.947654e-21
comp46274_c0	1305	sp|P32579|SUA5_YEAST|tRNA threonylcarbamoyladenosine biosynthesis protein SUA5 OS=Saccharomyces cerevisiae (strain ATCC 204508 / S288c)	A0BGX9|Chromosome undetermined scaffold_107, whole genome shotgun sequence Tax=Paramecium tetraurelia	GO:0003725|double-stranded RNA binding	1.2546273372	5.777429366	5.298565e-22	8.154074e-21
comp42395_c0	3926	sp|Q8T6H3|ABCC6_DICDI|ABC transporter C family member 6 OS=Dictyostelium discoideum	A0CKF8|Chromosome undetermined scaffold_2, whole genome shotgun sequence Tax=Paramecium tetraurelia	GO:0005524|GO:0016887|ATP binding|ATPase activity	1.3292887136	4.806270143	5.597414e-22	8.601441e-21
comp39613_c0	806	|	A0BK69|Chromosome undetermined scaffold_111, whole genome shotgun sequence Tax=Paramecium tetraurelia	|	-1.6609478126	5.945101904	6.791075e-22	1.042055e-20
comp39915_c0	1296	sp|Q54YP8|Y7813_DICDI|TNF receptor-associated factor family protein DDB_G0278133 OS=Dictyostelium discoideum	A0DHS4|Chromosome undetermined scaffold_50, whole genome shotgun sequence Tax=Paramecium tetraurelia	|	1.3770348982	4.487241501	7.562506e-22	1.158743e-20
comp42429_c1	1136	sp|O49931|TIC55_PEA|Protein TIC 55, chloroplastic OS=Pisum sativum	A0EE97|Chromosome undetermined scaffold_91, whole genome shotgun sequence Tax=Paramecium tetraurelia	GO:0016491|GO:0051537|GO:0055114|2 iron_ 2 sulfur cluster binding|oxidation-reduction process|oxidoreductase activity	-1.3298145510	6.226824638	7.874254e-22	1.204761e-20
comp36593_c0	2710	sp|P86148|RBP1_PLAF7|Reticulocyte-binding protein PFD0110w OS=Plasmodium falciparum (isolate 3D7)	A0DZJ6|Chromosome undetermined scaffold_70, whole genome shotgun sequence Tax=Paramecium tetraurelia	|	-1.3575860587	4.560401518	8.567302e-22	1.308900e-20
comp39609_c0	1125	|	A0DDZ6|Chromosome undetermined scaffold_47, whole genome shotgun sequence Tax=Paramecium tetraurelia	|	-1.7045161726	2.565380249	8.913914e-22	1.359887e-20
comp38316_c1	1605	sp|O18158|OGT1_CAEEL|UDP-N-acetylglucosamine--peptide N-acetylglucosaminyltransferase OS=Caenorhabditis elegans	C4YZZ1|Tetratricopeptide TPR_2 Tax=Rickettsia endosymbiont of Ixodes scapularis	|	1.9188349404	2.420336673	8.999031e-22	1.370891e-20
comp35348_c0	559	|	|	|	-1.4931489916	4.174260131	9.012908e-22	1.371027e-20
comp39380_c0	1464	sp|Q5HZV9|PP1R7_RAT|Protein phosphatase 1 regulatory subunit 7 OS=Rattus norvegicus	A0BT07|Chromosome undetermined scaffold_126, whole genome shotgun sequence Tax=Paramecium tetraurelia	|	1.2872906842	5.638841671	9.097357e-22	1.381882e-20
comp47858_c0	1490	sp|Q55FW7|GLE1_DICDI|Nucleoporin GLE1 OS=Dictyostelium discoideum	A0CS81|Chromosome undetermined scaffold_26, whole genome shotgun sequence Tax=Paramecium tetraurelia	|	1.3542248005	4.710827604	9.767133e-22	1.481489e-20
comp43064_c0	6431	sp|Q92824|PCSK5_HUMAN|Proprotein convertase subtilisin/kexin type 5 OS=Homo sapiens	A0EH89|Chromosome undetermined scaffold_96, whole genome shotgun sequence Tax=Paramecium tetraurelia	|	1.6090287083	3.031478846	1.011589e-21	1.532187e-20
comp41290_c0	1905	sp|Q3V6T2|GRDN_HUMAN|Girdin OS=Homo sapiens	G3WJR2|Uncharacterized protein (Fragment) Tax=Sarcophilus harrisii	|	2.3051540644	1.593406981	1.069222e-21	1.617160e-20
comp41733_c0	2289	sp|Q6S004|KIF6_DICDI|Kinesin-related protein 6 OS=Dictyostelium discoideum	A0ECT0|Chromosome undetermined scaffold_9, whole genome shotgun sequence Tax=Paramecium tetraurelia	GO:0003777|GO:0005524|GO:0007018|GO:0008017|ATP binding|microtubule binding|microtubule motor activity|microtubule-based movement	-1.3972317814	4.509192366	1.073253e-21	1.620935e-20
comp42546_c0	3921	sp|Q54KD1|LMBD1_DICDI|Probable lysosomal cobalamin transporter OS=Dictyostelium discoideum	A0CD62|Chromosome undetermined scaffold_17, whole genome shotgun sequence Tax=Paramecium tetraurelia	|	1.3194035679	6.480186028	1.128830e-21	1.702437e-20
comp43507_c0	6258	sp|O76329|ACTNB_DICDI|Interaptin OS=Dictyostelium discoideum	A0ECU5|Chromosome undetermined scaffold_9, whole genome shotgun sequence Tax=Paramecium tetraurelia	|	-1.2414858127	5.562376522	1.181229e-21	1.778921e-20
comp32697_c1	202	|	|	|	-3.4796053270	0.248700378	1.232350e-21	1.853265e-20
comp40626_c0	1878	|	A0BX17|Chromosome undetermined scaffold_133, whole genome shotgun sequence Tax=Paramecium tetraurelia	|	2.0460296144	1.916269201	1.254136e-21	1.883345e-20
comp39506_c0	1782	sp|P53863|JJJ1_YEAST|J protein JJJ1 OS=Saccharomyces cerevisiae (strain ATCC 204508 / S288c)	A0CIK9|Chromosome undetermined scaffold_19, whole genome shotgun sequence Tax=Paramecium tetraurelia	|	1.3437275500	5.606281264	1.340595e-21	2.010322e-20
comp45603_c0	1072	sp|O44510|MOCS3_CAEEL|Adenylyltransferase and sulfurtransferase MOCS3 OS=Caenorhabditis elegans	A0DFL6|Chromosome undetermined scaffold_49, whole genome shotgun sequence Tax=Paramecium tetraurelia	GO:0003824|catalytic activity	1.3136495733	5.605024987	1.445823e-21	2.165043e-20
comp43083_c0	5369	sp|Q552X2|MED26_DICDI|Putative mediator of RNA polymerase II transcription subunit 26 OS=Dictyostelium discoideum	A0DJK7|Chromosome undetermined scaffold_53, whole genome shotgun sequence Tax=Paramecium tetraurelia	GO:0003676|nucleic acid binding	1.5576288340	7.158519942	1.537803e-21	2.299517e-20
comp36122_c0	774	|	|	|	1.6105032040	6.760244943	1.671327e-21	2.495643e-20
comp40859_c0	1613	sp|Q9LVW2|HSFA9_ARATH|Heat stress transcription factor A-9 OS=Arabidopsis thaliana	A0CTJ7|Chromosome undetermined scaffold_27, whole genome shotgun sequence Tax=Paramecium tetraurelia	GO:0003700|GO:0005634|GO:0006355|GO:0043565|nucleus|regulation of transcription_ DNA-dependent|sequence-specific DNA binding|sequence-specific DNA binding transcription factor activity	-1.5311193800	3.388176653	1.864437e-21	2.780065e-20
comp36402_c5	259	|	Q7YSM4|Cytosol-type hsp70 (Fragment) Tax=Paramecium putrinum	|	4.4482676109	0.308444968	1.885717e-21	2.807830e-20
comp41660_c0	2533	|	A0CH48|Chromosome undetermined scaffold_18, whole genome shotgun sequence Tax=Paramecium tetraurelia	|	1.3248839361	4.459229533	1.913028e-21	2.844484e-20
comp38912_c0	778	sp|P34127|MYBA_DICDI|Myb-like protein A OS=Dictyostelium discoideum	A0D722|Chromosome undetermined scaffold_4, whole genome shotgun sequence Tax=Paramecium tetraurelia	|	1.2954454380	4.916576801	1.995006e-21	2.962205e-20
comp42098_c0	1831	|	Q6BG07|Chromosome undetermined scaffold_1, whole genome shotgun sequence Tax=Paramecium tetraurelia	|	-4.1179340326	0.049800076	2.083925e-21	3.089886e-20
comp40868_c0	3227	|	A0BM09|Chromosome undetermined scaffold_115, whole genome shotgun sequence Tax=Paramecium tetraurelia	|	1.2988075490	4.731209160	2.138755e-21	3.166738e-20
comp39141_c0	1195	sp|Q94714|CATL1_PARTE|Cathepsin L 1 OS=Paramecium tetraurelia	Q94714|Cathepsin L 1 Tax=Paramecium tetraurelia	GO:0006508|GO:0008234|cysteine-type peptidase activity|proteolysis	1.2885140781	6.042204821	2.170966e-21	3.209929e-20
comp40680_c0	2091	|	A0D4R1|Chromosome undetermined scaffold_38, whole genome shotgun sequence Tax=Paramecium tetraurelia	|	1.3855077594	6.087771859	2.218791e-21	3.276053e-20
comp44834_c0	3324	|	A0C8Z3|Chromosome undetermined scaffold_16, whole genome shotgun sequence Tax=Paramecium tetraurelia	GO:0003993|acid phosphatase activity	-1.3750042451	6.186908167	2.349388e-21	3.464034e-20
comp39495_c0	1111	sp|Q54U49|MED12_DICDI|Putative mediator of RNA polymerase II transcription subunit 12 OS=Dictyostelium discoideum	A0BLQ5|Chromosome undetermined scaffold_114, whole genome shotgun sequence Tax=Paramecium tetraurelia	|	-1.3332707104	5.280750588	2.404186e-21	3.539887e-20
comp39095_c0	1949	sp|Q05512|MARK2_MOUSE|Serine/threonine-protein kinase MARK2 OS=Mus musculus	A0C623|Chromosome undetermined scaffold_151, whole genome shotgun sequence Tax=Paramecium tetraurelia	GO:0004672|GO:0005524|GO:0006468|ATP binding|protein kinase activity|protein phosphorylation	1.5235188683	6.825859112	2.438852e-21	3.585927e-20
comp45210_c0	3225	sp|Q86U44|MTA70_HUMAN|N6-adenosine-methyltransferase 70 kDa subunit OS=Homo sapiens	Q3SE37|Chromosome undetermined scaffold_52, whole genome shotgun sequence Tax=Paramecium tetraurelia	GO:0006139|GO:0008168|methyltransferase activity|nucleobase-containing compound metabolic process	-1.5822229358	7.070522881	2.501846e-21	3.673433e-20
comp43251_c0	4146	sp|Q9QZ71|XPR1_MUSDU|Xenotropic and polytropic retrovirus receptor 1 OS=Mus dunni	A0DUP5|Chromosome undetermined scaffold_64, whole genome shotgun sequence Tax=Paramecium tetraurelia	GO:0016021|integral to membrane	-1.4071573831	4.416116427	2.511265e-21	3.682143e-20
comp36149_c0	724	sp|Q9TW65|DMD_CAEEL|Dystrophin-1 OS=Caenorhabditis elegans	A0CAA7|Chromosome undetermined scaffold_161, whole genome shotgun sequence Tax=Paramecium tetraurelia	GO:0008270|zinc ion binding	-2.0206380361	7.435561837	3.156640e-21	4.622004e-20
comp25768_c0	1410	sp|Q8T9S7|PTEN_DICDI|Phosphatidylinositol 3,4,5-trisphosphate 3-phosphatase and dual-specificity protein phosphatase PTEN OS=Dictyostelium discoideum	A0D1M6|Chromosome undetermined scaffold_34, whole genome shotgun sequence Tax=Paramecium tetraurelia	GO:0005515|GO:0006470|GO:0008138|protein binding|protein dephosphorylation|protein tyrosine/serine/threonine phosphatase activity	1.2242160933	5.423709343	3.199105e-21	4.677694e-20
comp25737_c0	1869	sp|Q6GN42|CTL4_XENLA|Choline transporter-like protein 4 OS=Xenopus laevis	A0D8R1|Chromosome undetermined scaffold_41, whole genome shotgun sequence Tax=Paramecium tetraurelia	|	-1.3305061964	6.200615942	3.286279e-21	4.798512e-20
comp43048_c0	3335	sp|Q54NP8|KIF4_DICDI|Kinesin-related protein 4 OS=Dictyostelium discoideum	Q3SE27|Centrin-binding protein, putative Tax=Paramecium tetraurelia	|	-1.9986735752	4.510492368	3.584907e-21	5.227329e-20
comp41866_c0	3927	sp|Q16928|WHITE_ANOAL|Protein white OS=Anopheles albimanus	A0DMA7|Chromosome undetermined scaffold_56, whole genome shotgun sequence Tax=Paramecium tetraurelia	GO:0005524|GO:0016020|GO:0016887|ATP binding|ATPase activity|membrane	1.5672995198	7.607088303	3.768335e-21	5.487216e-20
comp39613_c2	464	|	A0BK69|Chromosome undetermined scaffold_111, whole genome shotgun sequence Tax=Paramecium tetraurelia	|	-1.7272434496	3.926957595	4.363686e-21	6.345376e-20
comp36142_c0	1495	|	D8L7S0|Cytochrome c oxidase subunit 2 Tax=Paramecium caudatum	|	-2.4919117752	1.417376165	4.423303e-21	6.423220e-20
comp40251_c0	1684	|	A0BW23|Chromosome undetermined scaffold_130, whole genome shotgun sequence Tax=Paramecium tetraurelia	GO:0005509|calcium ion binding	1.4452989831	3.780577199	4.544802e-21	6.590588e-20
comp40071_c0	3503	|	Q6BGI5|Chromosome undetermined scaffold_1, whole genome shotgun sequence Tax=Paramecium tetraurelia	|	-1.2497469938	4.954774571	4.743676e-21	6.869545e-20
comp39866_c0	1504	|	A0E5Q2|Chromosome undetermined scaffold_8, whole genome shotgun sequence Tax=Paramecium tetraurelia	|	2.7774283547	1.088125476	4.763663e-21	6.889039e-20
comp46569_c0	2534	|	Q22DR0|Elongation factor G, domain IV family protein Tax=Tetrahymena	GO:0003924|GO:0005525|GTP binding|GTPase activity	1.5276828284	6.246942073	4.956600e-21	7.158252e-20
comp39078_c0	1864	sp|P10090|WHITE_DROME|Protein white OS=Drosophila melanogaster	A0DMC1|Chromosome undetermined scaffold_56, whole genome shotgun sequence Tax=Paramecium tetraurelia	GO:0005524|GO:0016020|GO:0016887|ATP binding|ATPase activity|membrane	-1.2750853169	5.925287074	5.051432e-21	7.285242e-20
comp43242_c0	1961	sp|P54677|PI4K_DICDI|Phosphatidylinositol 4-kinase OS=Dictyostelium discoideum	A0CYU2|Chromosome undetermined scaffold_31, whole genome shotgun sequence Tax=Paramecium tetraurelia	GO:0016773|phosphotransferase activity_ alcohol group as acceptor	-1.2879178275	6.111030283	5.257970e-21	7.572768e-20
comp31752_c0	508	|	A0DCK4|Chromosome undetermined scaffold_45, whole genome shotgun sequence Tax=Paramecium tetraurelia	|	-1.3492014365	5.253286140	5.433757e-21	7.805121e-20
comp37110_c0	1516	sp|Q54HP1|MYBQ_DICDI|Myb-like protein Q OS=Dictyostelium discoideum	A0BQR6|Chromosome undetermined scaffold_121, whole genome shotgun sequence Tax=Paramecium tetraurelia	|	-1.3762220118	4.269512887	5.434086e-21	7.805121e-20
comp36858_c0	667	sp|Q3SW71|GPMA_NITWN|2,3-bisphosphoglycerate-dependent phosphoglycerate mutase OS=Nitrobacter winogradskyi (strain Nb-255 / ATCC 25391)	A0CKQ5|Chromosome undetermined scaffold_2, whole genome shotgun sequence Tax=Paramecium tetraurelia	|	1.4630841152	4.024858943	5.940351e-21	8.520690e-20
comp38188_c0	1716	sp|A1L1P9|S47A1_DANRE|Multidrug and toxin extrusion protein 1 OS=Danio rerio	A0E7E7|Chromosome undetermined scaffold_81, whole genome shotgun sequence Tax=Paramecium tetraurelia	GO:0006855|GO:0015238|GO:0015297|GO:0016020|GO:0055085|antiporter activity|drug transmembrane transport|drug transmembrane transporter activity|membrane|transmembrane transport	1.3438731166	4.436222682	5.953052e-21	8.527323e-20
comp37847_c0	1654	|	|	|	1.3191967841	4.497473270	5.987976e-21	8.565727e-20
comp37282_c0	866	|	A0DVJ6|Chromosome undetermined scaffold_66, whole genome shotgun sequence Tax=Paramecium tetraurelia	|	1.4361456242	3.687583218	6.525755e-21	9.322380e-20
comp34620_c0	3610	sp|Q9BWV7|TTLL2_HUMAN|Probable tubulin polyglutamylase TTLL2 OS=Homo sapiens	A0BS32|Chromosome undetermined scaffold_124, whole genome shotgun sequence Tax=Paramecium tetraurelia	GO:0006464|cellular protein modification process	1.3332830286	4.379173647	6.704526e-21	9.564821e-20
comp41848_c0	3083	sp|P86148|RBP1_PLAF7|Reticulocyte-binding protein PFD0110w OS=Plasmodium falciparum (isolate 3D7)	A0BLG5|Chromosome undetermined scaffold_114, whole genome shotgun sequence Tax=Paramecium tetraurelia	|	1.6548232376	3.111186494	6.795440e-21	9.681438e-20
comp41082_c0	3273	sp|Q3B8Q0|MARE2_RAT|Microtubule-associated protein RP/EB family member 2 OS=Rattus norvegicus	A0C3M2|Chromosome undetermined scaffold_147, whole genome shotgun sequence Tax=Paramecium tetraurelia	GO:0005515|protein binding	1.3343666872	4.255547341	7.044597e-21	1.002289e-19
comp40113_c0	2908	|	A0EIQ9|Chromosome undetermined scaffold_99, whole genome shotgun sequence Tax=Paramecium tetraurelia	|	1.3732870338	6.295993517	7.146156e-21	1.015370e-19
comp35344_c0	917	|	|	|	1.5991350318	3.049799430	7.989158e-21	1.133623e-19
comp40333_c0	1758	sp|Q8CFJ7|S2545_MOUSE|Solute carrier family 25 member 45 OS=Mus musculus	A0BLF8|Chromosome undetermined scaffold_114, whole genome shotgun sequence Tax=Paramecium tetraurelia	|	-1.2954300894	4.473133567	8.113116e-21	1.149667e-19
comp45382_c0	822	|	A0DAI7|Chromosome undetermined scaffold_43, whole genome shotgun sequence Tax=Paramecium tetraurelia	|	-1.3729382542	3.768288341	8.163527e-21	1.155259e-19
comp40928_c1	1984	sp|Q75WE7|VWA5A_RAT|von Willebrand factor A domain-containing protein 5A OS=Rattus norvegicus	A0DL38|Chromosome undetermined scaffold_55, whole genome shotgun sequence Tax=Paramecium tetraurelia	|	1.6443521044	6.962821480	8.289933e-21	1.171577e-19
comp36760_c0	1539	|	A0BY76|Chromosome undetermined scaffold_136, whole genome shotgun sequence Tax=Paramecium tetraurelia	|	-1.4185094921	3.649720250	8.318769e-21	1.174081e-19
comp25784_c0	438	|	|	|	-1.4950232848	6.849372603	8.708605e-21	1.227460e-19
comp36697_c0	2374	sp|Q9KLK7|LUXQ_VIBCH|Autoinducer 2 sensor kinase/phosphatase luxQ OS=Vibrio cholerae serotype O1 (strain ATCC 39315 / El Tor Inaba N16961)	A0D868|Chromosome undetermined scaffold_40, whole genome shotgun sequence Tax=Paramecium tetraurelia	GO:0000156|GO:0000160|GO:0006355|phosphorelay response regulator activity|phosphorelay signal transduction system|regulation of transcription_ DNA-dependent	1.5403211984	3.707667663	9.348518e-21	1.315897e-19
comp40978_c0	715	|	Q22VZ5|Putative uncharacterized protein Tax=Tetrahymena thermophila SB210	|	2.5533195893	1.262246696	9.504102e-21	1.336016e-19
comp36790_c0	1111	|	|	|	1.7839899296	2.385620983	1.039784e-20	1.459707e-19
comp41849_c0	2196	sp|Q28017|PAFA_BOVIN|Platelet-activating factor acetylhydrolase OS=Bos taurus	A0D7K3|Chromosome undetermined scaffold_40, whole genome shotgun sequence Tax=Paramecium tetraurelia	|	-1.3340083459	4.381312276	1.050646e-20	1.472997e-19
comp36399_c0	632	sp|Q5JU67|CI117_HUMAN|Uncharacterized protein C9orf117 OS=Homo sapiens	A0CVI8|Chromosome undetermined scaffold_29, whole genome shotgun sequence Tax=Paramecium tetraurelia	|	-1.5137706865	3.465571089	1.065359e-20	1.491644e-19
comp39374_c0	2008	sp|Q54G05|LRRX1_DICDI|Putative leucine-rich repeat-containing protein DDB_G0290503 OS=Dictyostelium discoideum	A0BW93|Chromosome undetermined scaffold_131, whole genome shotgun sequence Tax=Paramecium tetraurelia	|	1.6165234697	2.878952796	1.136859e-20	1.589645e-19
comp29240_c1	522	sp|Q54DK4|AK1_DICDI|Alpha-protein kinase 1 OS=Dictyostelium discoideum	Q2UEB6|Predicted protein Tax=Aspergillus	|	-2.3712665421	1.213689772	1.181608e-20	1.650032e-19
comp35749_c0	850	sp|C0H4K2|PF08_PLAF7|Uncharacterized protein MAL7P1.13 OS=Plasmodium falciparum (isolate 3D7)	A0D8G1|Chromosome undetermined scaffold_41, whole genome shotgun sequence Tax=Paramecium tetraurelia	|	-1.5614885144	7.910264301	1.197324e-20	1.669769e-19
comp40975_c0	1852	|	A0D9G7|Chromosome undetermined scaffold_42, whole genome shotgun sequence Tax=Paramecium tetraurelia	|	1.2896058828	4.929015119	1.214604e-20	1.691632e-19
comp36678_c0	1502	|	A0CDW1|Chromosome undetermined scaffold_17, whole genome shotgun sequence Tax=Paramecium tetraurelia	|	1.2407375352	5.874784432	1.245569e-20	1.732473e-19
comp41195_c0	1937	sp|Q5R5J8|ZDHC9_PONAB|Palmitoyltransferase ZDHHC9 OS=Pongo abelii	A0CZM0|Chromosome undetermined scaffold_32, whole genome shotgun sequence Tax=Paramecium tetraurelia	|	-1.4235166772	3.632032956	1.296537e-20	1.800993e-19
comp47395_c0	4091	sp|Q25802|RPOC2_PLAF7|DNA-directed RNA polymerase subunit beta'' OS=Plasmodium falciparum (isolate 3D7)	A0DL29|Chromosome undetermined scaffold_55, whole genome shotgun sequence Tax=Paramecium tetraurelia	|	1.3550942315	6.137324675	1.303439e-20	1.808200e-19
comp41149_c0	1145	|	|	|	3.0807142773	0.783338600	1.324022e-20	1.834343e-19
comp44819_c0	2695	sp|Q9SIB9|ACO2M_ARATH|Aconitate hydratase 2, mitochondrial OS=Arabidopsis thaliana	A0D8I7|Chromosome undetermined scaffold_41, whole genome shotgun sequence Tax=Paramecium tetraurelia	GO:0008152|metabolic process	-1.7525259074	7.822845581	1.349639e-20	1.867384e-19
comp41331_c0	2876	sp|Q5BLK4|TUT7_MOUSE|Terminal uridylyltransferase 7 OS=Mus musculus	A0EE50|Chromosome undetermined scaffold_91, whole genome shotgun sequence Tax=Paramecium tetraurelia	|	-1.3545268387	3.723889985	1.354900e-20	1.872209e-19
comp40261_c0	1493	sp|Q76P07|Y7165_DICDI|Probable serine/threonine-protein kinase DDB_G0277165 OS=Dictyostelium discoideum	A0CXU2|Chromosome undetermined scaffold_30, whole genome shotgun sequence Tax=Paramecium tetraurelia	GO:0004672|GO:0005524|GO:0006468|ATP binding|protein kinase activity|protein phosphorylation	-1.6288949706	2.621054718	1.468725e-20	2.026841e-19
comp40268_c0	2017	sp|Q23K29|TTL3D_TETTS|Tubulin glycylase 3D OS=Tetrahymena thermophila (strain SB210)	A0CKE5|Chromosome undetermined scaffold_2, whole genome shotgun sequence Tax=Paramecium tetraurelia	GO:0006464|cellular protein modification process	1.3967234095	4.242768072	1.492143e-20	2.056469e-19
comp38906_c0	1207	sp|P49695|PKWA_THECU|Probable serine/threonine-protein kinase pkwA OS=Thermomonospora curvata	A0YUL3|Peptidase C14, caspase catalytic subunit p20 Tax=Lyngbya sp. PCC 8106	GO:0005515|protein binding	1.5849714163	3.030290212	1.529072e-20	2.104618e-19
comp32755_c0	1196	sp|Q55FI4|NOP58_DICDI|Nucleolar protein 58 OS=Dictyostelium discoideum	A0BUY7|Chromosome undetermined scaffold_13, whole genome shotgun sequence Tax=Paramecium tetraurelia	|	1.5825368553	3.325400094	1.536425e-20	2.111984e-19
comp42682_c0	3518	sp|Q9M1K2|PI5K4_ARATH|Phosphatidylinositol 4-phosphate 5-kinase 4 OS=Arabidopsis thaliana	A0CQ39|Chromosome undetermined scaffold_24, whole genome shotgun sequence Tax=Paramecium tetraurelia	|	1.2803978104	5.051068749	1.610950e-20	2.211547e-19
comp42603_c0	2910	sp|Q99KC8|VMA5A_MOUSE|von Willebrand factor A domain-containing protein 5A OS=Mus musculus	A0DL38|Chromosome undetermined scaffold_55, whole genome shotgun sequence Tax=Paramecium tetraurelia	|	1.2197246724	5.566185884	1.984342e-20	2.720610e-19
comp43131_c0	4889	sp|Q54G05|LRRX1_DICDI|Putative leucine-rich repeat-containing protein DDB_G0290503 OS=Dictyostelium discoideum	A0CQM3|Chromosome undetermined scaffold_24, whole genome shotgun sequence Tax=Paramecium tetraurelia	|	-1.3779629409	5.538755728	2.144247e-20	2.936033e-19
comp36894_c0	1942	sp|P55216|CGL2_CAEEL|Putative cystathionine gamma-lyase 2 OS=Caenorhabditis elegans	A0BJI2|Chromosome undetermined scaffold_110, whole genome shotgun sequence Tax=Paramecium tetraurelia	GO:0030170|pyridoxal phosphate binding	-1.7382685259	8.613504023	2.164686e-20	2.960180e-19
comp43015_c0	4313	sp|Q8MXY0|AMT3_DICDI|Ammonium transporter 3 OS=Dictyostelium discoideum	A0DN08|Chromosome undetermined scaffold_57, whole genome shotgun sequence Tax=Paramecium tetraurelia	|	-1.4875223233	7.221938497	2.202706e-20	3.008276e-19
comp39358_c0	2038	sp|O25225|TYPA_HELPY|GTP-binding protein TypA/BipA homolog OS=Helicobacter pylori (strain ATCC 700392 / 26695)	A0CDU0|Chromosome undetermined scaffold_17, whole genome shotgun sequence Tax=Paramecium tetraurelia	GO:0003924|GO:0005525|GTP binding|GTPase activity	-1.5120121709	7.306872931	2.210925e-20	3.015598e-19
comp41466_c0	1362	sp|C5DUF5|AIM3_ZYGRC|Altered inheritance of mitochondria protein 3 OS=Zygosaccharomyces rouxii (strain ATCC 2623 / CBS 732 / NBRC 1130 / NCYC 568 / NRRL Y-229)	Q3SDF5|EPI24 protein Tax=Paramecium tetraurelia	|	-1.7477463705	8.383450519	2.253972e-20	3.070347e-19
comp71815_c0	566	|	|	|	-2.0259043759	1.685065492	2.461127e-20	3.348211e-19
comp34776_c0	1449	sp|Q1LWV7|K1609_DANRE|TLD domain-containing protein KIAA1609 homolog OS=Danio rerio	A0C5A4|Chromosome undetermined scaffold_15, whole genome shotgun sequence Tax=Paramecium tetraurelia	|	-1.2476636871	5.217145180	2.577945e-20	3.502621e-19
comp25645_c0	3086	sp|Q0P4F7|ACSF2_DANRE|Acyl-CoA synthetase family member 2, mitochondrial OS=Danio rerio	A0BFK8|Chromosome undetermined scaffold_104, whole genome shotgun sequence Tax=Paramecium tetraurelia	|	-1.2702779592	6.371607266	2.833988e-20	3.845554e-19
comp37192_c0	828	|	|	|	1.6418830609	3.097872216	3.094970e-20	4.194300e-19
comp40528_c0	3714	sp|Q86XX4|FRAS1_HUMAN|Extracellular matrix protein FRAS1 OS=Homo sapiens	A0EGX6|Chromosome undetermined scaffold_96, whole genome shotgun sequence Tax=Paramecium tetraurelia	|	2.4779280895	1.312071888	3.302870e-20	4.470308e-19
comp24997_c0	670	sp|Q54GP8|GLRX_DICDI|Glutaredoxin OS=Dictyostelium discoideum	A0EED5|Chromosome undetermined scaffold_91, whole genome shotgun sequence Tax=Paramecium tetraurelia	GO:0009055|GO:0015035|GO:0045454|cell redox homeostasis|electron carrier activity|protein disulfide oxidoreductase activity	1.5979186725	7.756206544	3.587665e-20	4.845007e-19
comp36286_c0	1328	sp|P0A5L8|NAT_MYCTU|Arylamine N-acetyltransferase OS=Mycobacterium tuberculosis	A0EA51|Arylamine N-acetyltransferase 1 Tax=Paramecium tetraurelia	GO:0008152|GO:0016407|acetyltransferase activity|metabolic process	-1.5508628028	2.935108581	3.588894e-20	4.845007e-19
comp34017_c0	419	|	|	|	1.9785996087	1.887020320	3.615353e-20	4.874493e-19
comp40570_c0	1735	sp|O76329|ACTNB_DICDI|Interaptin OS=Dictyostelium discoideum	A0C5V3|Chromosome undetermined scaffold_150, whole genome shotgun sequence Tax=Paramecium tetraurelia	|	-1.6013343161	2.643559560	3.667453e-20	4.938431e-19
comp47552_c0	1701	sp|Q5A649|ATG1_CANAL|Serine/threonine-protein kinase ATG1 OS=Candida albicans (strain SC5314 / ATCC MYA-2876)	A0EGG3|Chromosome undetermined scaffold_95, whole genome shotgun sequence Tax=Paramecium tetraurelia	GO:0004672|GO:0005524|GO:0006468|ATP binding|protein kinase activity|protein phosphorylation	1.2306333636	5.031945197	3.799177e-20	5.109289e-19
comp43897_c0	435	sp|Q8JFV8|VAT1_DANRE|Synaptic vesicle membrane protein VAT-1 homolog OS=Danio rerio	A0EH68|Chromosome undetermined scaffold_96, whole genome shotgun sequence Tax=Paramecium tetraurelia	|	-2.0056217832	7.282702933	3.812787e-20	5.121068e-19
comp37270_c0	1385	|	|	|	1.7896901289	2.425345228	3.826465e-20	5.132909e-19
comp52749_c0	978	|	|	|	-1.6892934580	2.398274792	4.029279e-20	5.398108e-19
comp37026_c0	8233	sp|Q9Y6D5|BIG2_HUMAN|Brefeldin A-inhibited guanine nucleotide-exchange protein 2 OS=Homo sapiens	A0DBE6|Chromosome undetermined scaffold_44, whole genome shotgun sequence Tax=Paramecium tetraurelia	GO:0005086|GO:0032012|ARF guanyl-nucleotide exchange factor activity|regulation of ARF protein signal transduction	-1.5147202599	6.045140318	4.294759e-20	5.746486e-19
comp41905_c0	2935	sp|Q9QXL7|NDK7_RAT|Nucleoside diphosphate kinase 7 OS=Rattus norvegicus	A0BIL9|Nucleoside diphosphate kinase Tax=Paramecium tetraurelia	GO:0004550|GO:0005524|GO:0006165|GO:0006183|GO:0006228|GO:0006241|ATP binding|CTP biosynthetic process|GTP biosynthetic process|nucleoside diphosphate kinase activity|nucleoside diphosphate phosphorylation|UTP biosynthetic process	1.4739835073	6.780038005	4.769650e-20	6.373823e-19
comp40911_c0	3153	sp|Q23892|GLUA_DICDI|Lysosomal beta glucosidase OS=Dictyostelium discoideum	A0DK98|Chromosome undetermined scaffold_54, whole genome shotgun sequence Tax=Paramecium tetraurelia	GO:0004553|GO:0005975|carbohydrate metabolic process|hydrolase activity_ hydrolyzing O-glycosyl compounds	-1.8400812529	8.465925837	4.862311e-20	6.489434e-19
comp23884_c0	1641	|	A0CCK2|Chromosome undetermined scaffold_168, whole genome shotgun sequence Tax=Paramecium tetraurelia	|	1.4725997948	6.802441977	4.943804e-20	6.589866e-19
comp38626_c0	928	|	|	|	2.4297915351	1.245628628	5.023266e-20	6.687342e-19
comp42796_c1	2115	sp|Q24VT7|HTPG_DESHY|Chaperone protein htpG OS=Desulfitobacterium hafniense (strain Y51)	A0DIA4|Chromosome undetermined scaffold_51, whole genome shotgun sequence Tax=Paramecium tetraurelia	GO:0005524|GO:0006457|GO:0006950|GO:0051082|ATP binding|protein folding|response to stress|unfolded protein binding	-1.5247498110	7.355932053	5.086033e-20	6.762374e-19
comp50805_c0	869	|	|	|	-2.5308533897	1.315351674	5.272952e-20	7.002083e-19
comp40833_c1	1535	sp|Q8YTC2|Y2800_NOSS1|Uncharacterized WD repeat-containing protein alr2800 OS=Nostoc sp. (strain PCC 7120 / UTEX 2576)	Q111Z3|Peptidase C14, caspase catalytic subunit p20 Tax=Trichodesmium erythraeum IMS101	GO:0005515|protein binding	1.3472782788	6.888722632	5.340125e-20	7.082375e-19
comp22145_c0	1551	sp|Q7ZXF5|FACR1_XENLA|Fatty acyl-CoA reductase 1 OS=Xenopus laevis	A0CFE9|Chromosome undetermined scaffold_175, whole genome shotgun sequence Tax=Paramecium tetraurelia	GO:0080019|fatty-acyl-CoA reductase (alcohol-forming) activity	-1.3240696958	4.217626425	5.634859e-20	7.463891e-19
comp37616_c0	795	sp|Q54KW6|Y8887_DICDI|Putative uncharacterized protein DDB_G0287113 OS=Dictyostelium discoideum	UPI00022B0756|UPI00022B0756 related cluster Tax=unknown	|	1.6749940913	4.460752974	5.784634e-20	7.652679e-19
comp42953_c0	4589	|	A0DYJ3|Chromosome undetermined scaffold_7, whole genome shotgun sequence Tax=Paramecium tetraurelia	|	-1.2168522943	4.868818779	6.105948e-20	8.067646e-19
comp37133_c0	1415	|	A0E8J2|Chromosome undetermined scaffold_83, whole genome shotgun sequence Tax=Paramecium tetraurelia	|	-1.2853508148	5.671606703	6.152871e-20	8.119482e-19
comp33602_c0	824	|	|	|	-1.4405348714	3.319060167	6.229392e-20	8.210198e-19
comp41816_c0	2636	sp|P42339|PI3K_ARATH|Phosphatidylinositol 3-kinase VPS34 OS=Arabidopsis thaliana	A0E0Q4|Chromosome undetermined scaffold_72, whole genome shotgun sequence Tax=Paramecium tetraurelia	GO:0016773|phosphotransferase activity_ alcohol group as acceptor	1.2180772909	5.581767875	6.637555e-20	8.737241e-19
comp42202_c0	2829	sp|P41891|GAR2_SCHPO|Protein gar2 OS=Schizosaccharomyces pombe (strain 972 / ATCC 24843)	A0D079|Chromosome undetermined scaffold_33, whole genome shotgun sequence Tax=Paramecium tetraurelia	|	1.3420251014	5.927666385	7.101183e-20	9.335888e-19
comp34764_c0	2426	sp|Q148W0|AT8B1_MOUSE|Probable phospholipid-transporting ATPase IC OS=Mus musculus	A0DWS2|Chromosome undetermined scaffold_67, whole genome shotgun sequence Tax=Paramecium tetraurelia	|	1.5872114614	2.947412902	7.220181e-20	9.480529e-19
comp36638_c0	1502	|	|	|	1.7485197691	2.354883196	7.250681e-20	9.508750e-19
comp41549_c0	3329	sp|O60100|IMB4_SCHPO|Probable importin subunit beta-4 OS=Schizosaccharomyces pombe (strain 972 / ATCC 24843)	A0EHB1|Chromosome undetermined scaffold_97, whole genome shotgun sequence Tax=Paramecium tetraurelia	GO:0005515|protein binding	-1.9143235872	8.022695987	7.363636e-20	9.642598e-19
comp37116_c0	983	|	A0BU65|Chromosome undetermined scaffold_129, whole genome shotgun sequence Tax=Paramecium tetraurelia	|	-1.2930920587	4.196296246	7.371011e-20	9.642598e-19
comp40956_c0	2361	sp|P40392|RIC1_ORYSJ|Ras-related protein RIC1 OS=Oryza sativa subsp. japonica	Q3SDT7|Rab_C85 protein Tax=Paramecium tetraurelia	|	-1.2068296052	5.797773270	7.561347e-20	9.879349e-19
comp22873_c0	940	|	|	|	2.2045716050	1.481873823	7.948040e-20	1.037175e-18
comp43455_c0	6949	|	A0BV16|Chromosome undetermined scaffold_13, whole genome shotgun sequence Tax=Paramecium tetraurelia	|	1.2369193773	5.781232871	7.993517e-20	1.041822e-18
comp41407_c0	2043	|	A0BGX3|Chromosome undetermined scaffold_107, whole genome shotgun sequence Tax=Paramecium tetraurelia	|	1.2719838439	4.826410885	8.317185e-20	1.082670e-18
comp41620_c0	2348	sp|Q94A76|GORK_ARATH|Potassium channel GORK OS=Arabidopsis thaliana	A0DSC4|Chromosome undetermined scaffold_61, whole genome shotgun sequence Tax=Paramecium tetraurelia	|	-1.2821393351	4.299709727	9.447356e-20	1.228273e-18
comp42189_c0	3533	sp|P38585|TTL_MOUSE|Tubulin--tyrosine ligase OS=Mus musculus	A0CVI7|Chromosome undetermined scaffold_29, whole genome shotgun sequence Tax=Paramecium tetraurelia	GO:0006464|cellular protein modification process	1.2347303149	5.357204032	1.012480e-19	1.314730e-18
comp45069_c0	1553	sp|Q4V8V2|NUD17_DANRE|Nucleoside diphosphate-linked moiety X motif 17 OS=Danio rerio	A0BZE6|Chromosome undetermined scaffold_139, whole genome shotgun sequence Tax=Paramecium tetraurelia	GO:0016787|hydrolase activity	-1.2120666887	5.255931739	1.047963e-19	1.359133e-18
comp42459_c0	3640	sp|Q92824|PCSK5_HUMAN|Proprotein convertase subtilisin/kexin type 5 OS=Homo sapiens	A0CM10|Chromosome undetermined scaffold_21, whole genome shotgun sequence Tax=Paramecium tetraurelia	|	1.6235016462	2.677905150	1.064941e-19	1.379458e-18
comp40364_c0	2042	sp|Q8LKS5|LACS7_ARATH|Long chain acyl-CoA synthetase 7, peroxisomal OS=Arabidopsis thaliana	A0D1E0|Chromosome undetermined scaffold_34, whole genome shotgun sequence Tax=Paramecium tetraurelia	GO:0003824|GO:0008152|catalytic activity|metabolic process	-1.7773165211	7.036919853	1.102834e-19	1.426792e-18
comp25320_c0	585	sp|A1Z9A2|U587_DROME|UPF0587 protein CG4646 OS=Drosophila melanogaster	A0DW62|Chromosome undetermined scaffold_66, whole genome shotgun sequence Tax=Paramecium tetraurelia	|	-1.5860561083	2.647515448	1.108478e-19	1.432338e-18
comp37891_c0	3996	sp|Q8BH95|ECHM_MOUSE|Enoyl-CoA hydratase, mitochondrial OS=Mus musculus	A0DKT0|Chromosome undetermined scaffold_54, whole genome shotgun sequence Tax=Paramecium tetraurelia	GO:0003824|GO:0008152|catalytic activity|metabolic process	-1.5349168590	8.159407390	1.120160e-19	1.445664e-18
comp34853_c0	601	|	|	|	-1.6389861744	2.541071666	1.132123e-19	1.459319e-18
comp43862_c0	2012	sp|Q03685|BIP5_TOBAC|Luminal-binding protein 5 OS=Nicotiana tabacum	Q3SE33|ER-type hsp70 Tax=Paramecium	|	-1.6308336427	10.515710935	1.141531e-19	1.469651e-18
comp41946_c0	3037	sp|Q9Y7Y6|YOY4_SCHPO|Uncharacterized protein C342.04 OS=Schizosaccharomyces pombe (strain 972 / ATCC 24843)	A0CU81|Chromosome undetermined scaffold_28, whole genome shotgun sequence Tax=Paramecium tetraurelia	GO:0005634|GO:0005737|cytoplasm|nucleus	1.2537105667	4.784451397	1.182326e-19	1.520318e-18
comp43635_c0	7735	sp|O60055|UTP20_SCHPO|U3 small nucleolar RNA-associated protein 20 OS=Schizosaccharomyces pombe (strain 972 / ATCC 24843)	Q6BFG2|Chromosome undetermined scaffold_1, whole genome shotgun sequence Tax=Paramecium tetraurelia	|	-1.2132881593	5.235966105	1.233125e-19	1.582774e-18
comp40849_c0	2556	|	A0BJ99|Chromosome undetermined scaffold_11, whole genome shotgun sequence Tax=Paramecium tetraurelia	|	1.7643441146	2.583885217	1.233895e-19	1.582774e-18
comp41777_c0	2613	sp|P55861|MCM2_XENLA|DNA replication licensing factor mcm2 OS=Xenopus laevis	A0BNH6|Chromosome undetermined scaffold_118, whole genome shotgun sequence Tax=Paramecium tetraurelia	GO:0003677|GO:0003678|GO:0005524|GO:0005634|GO:0006260|GO:0006270|GO:0042555|ATP binding|DNA binding|DNA helicase activity|DNA replication|DNA replication initiation|MCM complex|nucleus	1.5392169109	6.059225514	1.288947e-19	1.651385e-18
comp24196_c0	452	|	|	|	-1.3439436001	3.768551235	1.292213e-19	1.653563e-18
comp39516_c0	1415	sp|P83788|KYNU_PSEFL|Kynureninase OS=Pseudomonas fluorescens	D6R244|Kynureninase Tax=Streptomyces anulatus	GO:0008152|metabolic process	-1.5854506390	5.436100005	1.327219e-19	1.696302e-18
comp35685_c0	11088	sp|O76329|ACTNB_DICDI|Interaptin OS=Dictyostelium discoideum	A0D254|Chromosome undetermined scaffold_35, whole genome shotgun sequence Tax=Paramecium tetraurelia	|	-1.1793246108	5.356346131	1.338523e-19	1.708680e-18
comp39860_c0	1993	sp|Q9P2D6|F135A_HUMAN|Protein FAM135A OS=Homo sapiens	A0BM33|Chromosome undetermined scaffold_115, whole genome shotgun sequence Tax=Paramecium tetraurelia	|	-1.4059252355	3.468867283	1.380310e-19	1.759867e-18
comp38602_c0	1039	sp|Q54G05|LRRX1_DICDI|Putative leucine-rich repeat-containing protein DDB_G0290503 OS=Dictyostelium discoideum	A0CE49|Chromosome undetermined scaffold_170, whole genome shotgun sequence Tax=Paramecium tetraurelia	|	-1.2259321142	4.826673599	1.381955e-19	1.759867e-18
comp35804_c0	755	sp|Q9C105|YKT4_SCHPO|Chitinase-like protein PB1E7.04c OS=Schizosaccharomyces pombe (strain 972 / ATCC 24843)	A0CWA5|Chromosome undetermined scaffold_3, whole genome shotgun sequence Tax=Paramecium tetraurelia	|	-1.3124346236	5.333597894	1.441013e-19	1.832864e-18
comp24691_c0	2123	sp|Q4UMH6|Y381_RICFE|Putative ankyrin repeat protein RF_0381 OS=Rickettsia felis (strain ATCC VR-1525 / URRWXCal2)	A0BX90|Chromosome undetermined scaffold_134, whole genome shotgun sequence Tax=Paramecium tetraurelia	|	-1.4452185769	6.992905498	1.504790e-19	1.911681e-18
comp38400_c0	885	sp|Q7ZYZ7|PCGF1_DANRE|Polycomb group RING finger protein 1 OS=Danio rerio	Q23JD8|DNA-binding protein Mel-18, RING finger protein Tax=Tetrahymena thermophila SB210	|	1.5539203270	2.935051479	1.561315e-19	1.981107e-18
comp41171_c0	2477	sp|Q68J42|LIPS_PIG|Hormone-sensitive lipase OS=Sus scrofa	A0DCB8|Chromosome undetermined scaffold_45, whole genome shotgun sequence Tax=Paramecium tetraurelia	GO:0008152|GO:0016787|hydrolase activity|metabolic process	-1.1913934291	5.291137050	1.574769e-19	1.995779e-18
comp43693_c0	3918	sp|Q80ZA4|PKHL1_MOUSE|Fibrocystin-L OS=Mus musculus	A0D5V3|Chromosome undetermined scaffold_39, whole genome shotgun sequence Tax=Paramecium tetraurelia	GO:0005515|protein binding	-1.4716629701	3.505883014	1.726796e-19	2.185826e-18
comp34580_c0	586	|	|	|	-1.2720856400	4.444380321	1.729543e-19	2.186681e-18
comp42855_c0	4034	sp|O76329|ACTNB_DICDI|Interaptin OS=Dictyostelium discoideum	A0CS89|Chromosome undetermined scaffold_26, whole genome shotgun sequence Tax=Paramecium tetraurelia	|	-1.1951093468	5.336901737	1.758012e-19	2.220015e-18
comp41987_c0	2605	sp|O76329|ACTNB_DICDI|Interaptin OS=Dictyostelium discoideum	A0CF73|Chromosome undetermined scaffold_174, whole genome shotgun sequence Tax=Paramecium tetraurelia	|	1.3019357834	4.271061122	1.785133e-19	2.251571e-18
comp23964_c0	1344	|	|	|	1.3756201579	3.978708661	1.821244e-19	2.294376e-18
comp35672_c0	3814	sp|O76329|ACTNB_DICDI|Interaptin OS=Dictyostelium discoideum	A0EHS3|Chromosome undetermined scaffold_97, whole genome shotgun sequence Tax=Paramecium tetraurelia	|	-1.2211494878	6.315651342	1.868752e-19	2.351420e-18
comp34677_c0	712	|	|	|	-1.2264790681	5.563559625	2.112461e-19	2.654911e-18
comp38515_c1	1887	|	|	|	1.2503275032	5.848933960	2.118081e-19	2.658808e-18
comp41766_c0	3380	sp|Q64702|PLK4_MOUSE|Serine/threonine-protein kinase PLK4 OS=Mus musculus	A0EGG3|Chromosome undetermined scaffold_95, whole genome shotgun sequence Tax=Paramecium tetraurelia	GO:0004672|GO:0005524|GO:0006468|ATP binding|protein kinase activity|protein phosphorylation	-1.1982622754	5.493087037	2.182273e-19	2.736135e-18
comp43220_c1	2576	|	A0BAS4|Chromosome undetermined scaffold_1, whole genome shotgun sequence Tax=Paramecium tetraurelia	|	1.4125145771	4.438483073	2.254798e-19	2.823713e-18
comp38951_c0	2141	sp|O76329|ACTNB_DICDI|Interaptin OS=Dictyostelium discoideum	Q7RMB1|Putative uncharacterized protein PY02271 (Fragment) Tax=Plasmodium yoelii yoelii	|	1.6896286605	7.717351112	2.529619e-19	3.164122e-18
comp38202_c0	1442	|	A0DFP5|Chromosome undetermined scaffold_49, whole genome shotgun sequence Tax=Paramecium tetraurelia	|	-1.2743177071	4.192915218	2.680964e-19	3.347807e-18
comp39261_c0	1458	sp|Q8GY23|UPL1_ARATH|E3 ubiquitin-protein ligase UPL1 OS=Arabidopsis thaliana	A0D2G1|Chromosome undetermined scaffold_35, whole genome shotgun sequence Tax=Paramecium tetraurelia	GO:0004842|ubiquitin-protein ligase activity	1.2887532866	4.329826066	2.682812e-19	3.347807e-18
comp43592_c0	8205	sp|Q54VG0|DHTK1_DICDI|Probable 2-oxoglutarate dehydrogenase E1 component DHKTD1 homolog, mitochondrial OS=Dictyostelium discoideum	A0DRG2|Chromosome undetermined scaffold_60, whole genome shotgun sequence Tax=Paramecium tetraurelia	GO:0005515|protein binding	-1.2217794230	6.433059248	2.739588e-19	3.414619e-18
comp42380_c0	4458	sp|Q91917|RA51B_XENLA|DNA repair protein RAD51 homolog B OS=Xenopus laevis	A0D858|Chromosome undetermined scaffold_40, whole genome shotgun sequence Tax=Paramecium tetraurelia	|	1.1819731972	5.765657344	2.779770e-19	3.460617e-18
comp41997_c1	1994	sp|P25386|USO1_YEAST|Intracellular protein transport protein USO1 OS=Saccharomyces cerevisiae (strain ATCC 204508 / S288c)	A0BRU3|Chromosome undetermined scaffold_123, whole genome shotgun sequence Tax=Paramecium tetraurelia	|	-1.3124521348	4.050798407	2.830476e-19	3.519592e-18
comp43459_c0	6224	sp|P13837|G156_PARPR|G surface protein, allelic form 156 OS=Paramecium primaurelia	A0D900|Chromosome undetermined scaffold_41, whole genome shotgun sequence Tax=Paramecium tetraurelia	|	-1.4129204657	3.588004272	2.851705e-19	3.541818e-18
comp38032_c0	2019	sp|O60478|G137B_HUMAN|Integral membrane protein GPR137B OS=Homo sapiens	H7CDM6|DNA-directed RNA polymerase B subunit Tax=Plasmodium	|	2.6525941306	0.985792410	2.918985e-19	3.621119e-18
comp42365_c0	1385	|	A0CKK5|Chromosome undetermined scaffold_2, whole genome shotgun sequence Tax=Paramecium tetraurelia	|	-2.0807264179	1.397849949	2.923970e-19	3.623046e-18
comp25510_c0	278	|	|	|	1.4802544614	3.113619911	2.984652e-19	3.693901e-18
comp34553_c3	514	sp|P17053|G168_PARPR|G surface protein, allelic form 168 OS=Paramecium primaurelia	A0C1S7|Chromosome undetermined scaffold_142, whole genome shotgun sequence Tax=Paramecium tetraurelia	|	-1.6131912551	2.697661040	3.123889e-19	3.861698e-18
comp38318_c0	1071	sp|A6GZ82|RS5_FLAPJ|30S ribosomal protein S5 OS=Flavobacterium psychrophilum (strain JIP02/86 / ATCC 49511)	A0CLK5|Chromosome undetermined scaffold_20, whole genome shotgun sequence Tax=Paramecium tetraurelia	GO:0003723|GO:0003735|GO:0005840|GO:0006412|ribosome|RNA binding|structural constituent of ribosome|translation	-1.1987644603	4.985380981	3.193902e-19	3.943629e-18
comp35564_c2	1619	|	UPI00006CA523|UPI00006CA523 related cluster Tax=unknown	|	1.5358749281	3.499676397	3.286909e-19	4.053727e-18
comp44835_c0	1474	sp|Q56Y85|AMP2B_ARATH|Methionine aminopeptidase 2B OS=Arabidopsis thaliana	A0CBV1|Methionine aminopeptidase Tax=Paramecium tetraurelia	GO:0009987|cellular process	1.2093427276	6.544715970	3.419442e-19	4.212257e-18
comp47912_c0	1168	|	A0DEI8|Chromosome undetermined scaffold_48, whole genome shotgun sequence Tax=Paramecium tetraurelia	|	-1.4947796309	3.635835276	3.480969e-19	4.283052e-18
comp35690_c0	4614	sp|Q54I48|CTL2_DICDI|Choline transporter-like protein 2 OS=Dictyostelium discoideum	A0CHH8|Chromosome undetermined scaffold_181, whole genome shotgun sequence Tax=Paramecium tetraurelia	|	-1.5651763037	7.070939363	3.781849e-19	4.647845e-18
comp39920_c1	1483	sp|P31414|AVP1_ARATH|Pyrophosphate-energized vacuolar membrane proton pump 1 OS=Arabidopsis thaliana	A0BSG8|Chromosome undetermined scaffold_125, whole genome shotgun sequence Tax=Paramecium tetraurelia	GO:0004427|GO:0009678|GO:0015992|GO:0016020|hydrogen-translocating pyrophosphatase activity|inorganic diphosphatase activity|membrane|proton transport	-1.5317918919	8.180155193	3.833016e-19	4.705250e-18
comp36329_c0	830	|	|	|	1.2101859756	5.113145929	3.862051e-19	4.735385e-18
comp24475_c0	1056	sp|Q3B7D0|HEM6_RAT|Coproporphyrinogen-III oxidase, mitochondrial OS=Rattus norvegicus	A0CDD9|Chromosome undetermined scaffold_17, whole genome shotgun sequence Tax=Paramecium tetraurelia	GO:0004109|GO:0006779|GO:0055114|coproporphyrinogen oxidase activity|oxidation-reduction process|porphyrin-containing compound biosynthetic process	-1.2199918045	4.947613604	4.124268e-19	5.051033e-18
comp43267_c0	5258	sp|P50532|SMC4_XENLA|Structural maintenance of chromosomes protein 4 OS=Xenopus laevis	G0QK85|Structural maintenance of chromosomes protein Tax=Ichthyophthirius multifiliis strain G5	GO:0005515|GO:0005524|GO:0005694|GO:0051276|ATP binding|chromosome|chromosome organization|protein binding	1.3505150140	5.213661995	4.346599e-19	5.317155e-18
comp56464_c0	1662	sp|Q8IED2|SMC2_PLAF7|Structural maintenance of chromosomes protein 2 OS=Plasmodium falciparum (isolate 3D7)	A0CUR1|Chromosome undetermined scaffold_28, whole genome shotgun sequence Tax=Paramecium tetraurelia	GO:0005515|protein binding	1.3889964366	3.613351542	4.504367e-19	5.503773e-18
comp37657_c0	969	|	|	|	1.7560532769	2.328577710	4.668674e-19	5.697942e-18
comp45118_c0	1852	sp|Q6FNH2|MVP1_CANGA|Sorting nexin MVP1 OS=Candida glabrata (strain ATCC 2001 / CBS 138 / JCM 3761 / NBRC 0622 / NRRL Y-65)	A0DRD5|Chromosome undetermined scaffold_60, whole genome shotgun sequence Tax=Paramecium tetraurelia	GO:0005515|GO:0007154|GO:0035091|cell communication|phosphatidylinositol binding|protein binding	1.2440517739	5.935598958	4.674247e-19	5.698156e-18
comp42477_c0	3406	sp|Q54PW5|DPH1_DICDI|Diphthamide biosynthesis protein 1 OS=Dictyostelium discoideum	A0CW60|Diphthamide biosynthesis protein 1 Tax=Paramecium tetraurelia	GO:0005737|GO:0017183|cytoplasm|peptidyl-diphthamide biosynthetic process from peptidyl-histidine	-1.2343906908	4.491934762	4.915254e-19	5.985045e-18
comp36439_c0	3310	|	Q22D56|Putative uncharacterized protein Tax=Tetrahymena thermophila SB210	|	1.5498493559	3.357034271	4.994740e-19	6.074823e-18
comp39988_c0	1331	sp|D3Z5L6|S18B1_MOUSE|MFS-type transporter SLC18B1 OS=Mus musculus	A0BEN4|Chromosome undetermined scaffold_102, whole genome shotgun sequence Tax=Paramecium tetraurelia	GO:0016021|GO:0055085|integral to membrane|transmembrane transport	1.7001378608	2.538335550	5.003694e-19	6.078711e-18
comp42208_c0	3310	sp|Q86AF2|Y6864_DICDI|Putative uncharacterized protein DDB_G0271606 OS=Dictyostelium discoideum	A0DN25|Chromosome undetermined scaffold_57, whole genome shotgun sequence Tax=Paramecium tetraurelia	|	-1.2885379204	4.298227775	5.015410e-19	6.085941e-18
comp38409_c0	1017	sp|Q9Y385|UB2J1_HUMAN|Ubiquitin-conjugating enzyme E2 J1 OS=Homo sapiens	A0C0Q6|Chromosome undetermined scaffold_140, whole genome shotgun sequence Tax=Paramecium tetraurelia	GO:0016881|acid-amino acid ligase activity	-1.2585788150	4.590741750	5.036980e-19	6.105097e-18
comp27584_c0	3493	|	A0BZU5|Chromosome undetermined scaffold_14, whole genome shotgun sequence Tax=Paramecium tetraurelia	|	2.5428590405	1.159598077	5.090065e-19	6.162364e-18
comp42654_c0	5414	sp|Q60HC7|TKT_MACFA|Transketolase OS=Macaca fascicularis	A0BK57|Chromosome undetermined scaffold_111, whole genome shotgun sequence Tax=Paramecium tetraurelia	GO:0003824|GO:0008152|catalytic activity|metabolic process	-1.4562210919	6.467878342	5.240264e-19	6.336938e-18
comp22036_c0	1504	|	A0CWZ9|Chromosome undetermined scaffold_3, whole genome shotgun sequence Tax=Paramecium tetraurelia	|	-1.3590376407	3.764013028	5.522754e-19	6.670906e-18
comp103681_c0	1501	sp|O33600|RAD50_SULAC|DNA double-strand break repair Rad50 ATPase OS=Sulfolobus acidocaldarius (strain ATCC 33909 / DSM 639 / JCM 8929 / NBRC 15157 / NCIMB 11770)	A0BLH5|Chromosome undetermined scaffold_114, whole genome shotgun sequence Tax=Paramecium tetraurelia	|	2.2388980778	1.445606754	5.636852e-19	6.800942e-18
comp40369_c0	2044	|	A0BCH0|Chromosome undetermined scaffold_10, whole genome shotgun sequence Tax=Paramecium tetraurelia	|	1.2069656690	5.539318637	5.821589e-19	7.014707e-18
comp38975_c0	1634	|	A0CBE6|Chromosome undetermined scaffold_164, whole genome shotgun sequence Tax=Paramecium tetraurelia	GO:0005515|protein binding	1.5517901304	2.982500196	5.827316e-19	7.014707e-18
comp41335_c5	2098	sp|P13837|G156_PARPR|G surface protein, allelic form 156 OS=Paramecium primaurelia	A0C8V7|Chromosome undetermined scaffold_159, whole genome shotgun sequence Tax=Paramecium tetraurelia	|	-1.7473811034	2.817199913	6.035671e-19	7.257241e-18
comp78626_c0	6443	sp|P17053|G168_PARPR|G surface protein, allelic form 168 OS=Paramecium primaurelia	A0D900|Chromosome undetermined scaffold_41, whole genome shotgun sequence Tax=Paramecium tetraurelia	|	-1.7874490805	4.659481374	6.192309e-19	7.437111e-18
comp23039_c0	4277	sp|Q55FP0|PHG1A_DICDI|Putative phagocytic receptor 1a OS=Dictyostelium discoideum	A0DW09|Chromosome undetermined scaffold_66, whole genome shotgun sequence Tax=Paramecium tetraurelia	GO:0016021|integral to membrane	-1.7365070772	10.524654401	6.431040e-19	7.715055e-18
comp41013_c0	1988	sp|P54310|LIPS_MOUSE|Hormone-sensitive lipase OS=Mus musculus	A0CU04|Chromosome undetermined scaffold_28, whole genome shotgun sequence Tax=Paramecium tetraurelia	GO:0008152|GO:0016787|hydrolase activity|metabolic process	1.4164062325	3.387975857	6.825021e-19	8.178405e-18
comp42692_c0	1082	|	A0BX34|Chromosome undetermined scaffold_133, whole genome shotgun sequence Tax=Paramecium tetraurelia	|	1.5399672711	2.929230750	6.938850e-19	8.305379e-18
comp40323_c0	1595	sp|Q944I4|GLYK_ARATH|D-glycerate 3-kinase, chloroplastic OS=Arabidopsis thaliana	A0D8Y1|Chromosome undetermined scaffold_41, whole genome shotgun sequence Tax=Paramecium tetraurelia	GO:0005524|GO:0008152|GO:0016301|ATP binding|kinase activity|metabolic process	1.4695915334	3.219536308	7.013153e-19	8.384808e-18
comp39725_c0	1281	sp|Q27203|HPPD_TETTH|4-hydroxyphenylpyruvate dioxygenase OS=Tetrahymena thermophila	A0E6B4|4-hydroxyphenylpyruvate dioxygenase Tax=Paramecium tetraurelia	|	-1.1943428625	6.485388947	7.096785e-19	8.475199e-18
comp41269_c1	894	sp|O75001|MCM7_SCHPO|DNA replication licensing factor mcm7 OS=Schizosaccharomyces pombe (strain 972 / ATCC 24843)	A0DAC7|Chromosome undetermined scaffold_43, whole genome shotgun sequence Tax=Paramecium tetraurelia	GO:0003677|GO:0005524|GO:0006260|ATP binding|DNA binding|DNA replication	1.2511114123	4.384256046	7.582713e-19	9.045277e-18
comp40955_c0	2571	sp|Q6K3T2|KAT1_ORYSJ|Potassium channel KAT1 OS=Oryza sativa subsp. japonica	A0DK81|Chromosome undetermined scaffold_54, whole genome shotgun sequence Tax=Paramecium tetraurelia	|	1.6401077988	2.566762593	7.839005e-19	9.340449e-18
comp43337_c0	4969	sp|Q54G05|LRRX1_DICDI|Putative leucine-rich repeat-containing protein DDB_G0290503 OS=Dictyostelium discoideum	A0EHZ1|Chromosome undetermined scaffold_98, whole genome shotgun sequence Tax=Paramecium tetraurelia	|	1.3822986198	4.407430904	7.850624e-19	9.343748e-18
comp37682_c0	2031	|	A0EA31|Chromosome undetermined scaffold_85, whole genome shotgun sequence Tax=Paramecium tetraurelia	|	1.1566889962	5.585847455	7.893928e-19	9.384707e-18
comp39956_c0	1341	sp|Q8IBS5|CDPK4_PLAF7|Calcium-dependent protein kinase 4 OS=Plasmodium falciparum (isolate 3D7)	A0CDL4|Chromosome undetermined scaffold_17, whole genome shotgun sequence Tax=Paramecium tetraurelia	GO:0004672|GO:0005524|GO:0006468|ATP binding|protein kinase activity|protein phosphorylation	1.4253121873	3.449229861	8.133166e-19	9.658249e-18
comp39291_c0	2036	sp|P59499|GLMS_BUCBP|Glucosamine--fructose-6-phosphate aminotransferase [isomerizing] OS=Buchnera aphidicola subsp. Baizongia pistaciae (strain Bp)	A0E7G4|Chromosome undetermined scaffold_81, whole genome shotgun sequence Tax=Paramecium tetraurelia	GO:0005975|GO:0030246|carbohydrate binding|carbohydrate metabolic process	-1.4883273792	8.556375637	8.529070e-19	1.011701e-17
comp28152_c0	1293	|	A0C4P4|Chromosome undetermined scaffold_15, whole genome shotgun sequence Tax=Paramecium tetraurelia	|	-2.3850040328	1.204328321	8.586124e-19	1.017326e-17
comp38880_c0	981	sp|P0C582|M2OM_NEUCR|Putative mitochondrial 2-oxoglutarate/malate carrier protein OS=Neurospora crassa (strain ATCC 24698 / 74-OR23-1A / CBS 708.71 / DSM 1257 / FGSC 987)	A0BVS8|Chromosome undetermined scaffold_130, whole genome shotgun sequence Tax=Paramecium tetraurelia	|	-1.3199742024	6.055231722	8.884710e-19	1.051523e-17
comp43215_c0	4721	sp|P25323|MYLKA_DICDI|Myosin light chain kinase A OS=Dictyostelium discoideum	A0CUD2|Chromosome undetermined scaffold_28, whole genome shotgun sequence Tax=Paramecium tetraurelia	GO:0004672|GO:0005524|GO:0006468|ATP binding|protein kinase activity|protein phosphorylation	-1.4181124833	6.702013227	9.308490e-19	1.100445e-17
comp40577_c0	1909	|	|	|	-1.2383592953	4.479727753	9.843571e-19	1.162400e-17
comp41565_c0	2663	sp|O76329|ACTNB_DICDI|Interaptin OS=Dictyostelium discoideum	A0BQ46|Chromosome undetermined scaffold_12, whole genome shotgun sequence Tax=Paramecium tetraurelia	|	1.2078375661	6.010197766	1.000894e-18	1.180608e-17
comp44615_c0	1580	sp|Q5XF85|ATL42_ARATH|E3 ubiquitin-protein ligase ATL42 OS=Arabidopsis thaliana	A0BQV5|Chromosome undetermined scaffold_121, whole genome shotgun sequence Tax=Paramecium tetraurelia	GO:0005515|GO:0008270|protein binding|zinc ion binding	1.3335628966	4.512237802	1.095568e-18	1.290838e-17
comp38070_c0	1218	|	|	|	1.2954813491	4.161309435	1.158191e-18	1.363102e-17
comp42021_c0	3052	sp|Q552X2|MED26_DICDI|Putative mediator of RNA polymerase II transcription subunit 26 OS=Dictyostelium discoideum	A0EB21|Chromosome undetermined scaffold_87, whole genome shotgun sequence Tax=Paramecium tetraurelia	GO:0005515|protein binding	-1.4793680340	7.298054023	1.177692e-18	1.384509e-17
comp41201_c0	4043	sp|Q8C9A2|ENDOV_MOUSE|Endonuclease V OS=Mus musculus	A0CGP5|Chromosome undetermined scaffold_18, whole genome shotgun sequence Tax=Paramecium tetraurelia	|	1.2847891217	6.621535093	1.213487e-18	1.425004e-17
comp44222_c0	1818	sp|P49355|FNTB_BOVIN|Protein farnesyltransferase subunit beta OS=Bos taurus	A0DLA2|Chromosome undetermined scaffold_55, whole genome shotgun sequence Tax=Paramecium tetraurelia	GO:0003824|catalytic activity	-1.4405081680	7.157680766	1.250416e-18	1.466738e-17
comp38195_c0	998	sp|O06977|YVCN_BACSU|Uncharacterized acetyltransferase yvcN OS=Bacillus subtilis (strain 168)	A0EA51|Arylamine N-acetyltransferase 1 Tax=Paramecium tetraurelia	GO:0008152|GO:0016407|acetyltransferase activity|metabolic process	-1.1692832455	5.393160455	1.254517e-18	1.469916e-17
comp32660_c1	306	|	|	|	1.4567265711	3.042054442	1.292020e-18	1.512179e-17
comp21921_c0	1246	|	A0D6T2|Chromosome undetermined scaffold_4, whole genome shotgun sequence Tax=Paramecium tetraurelia	|	-1.4404729242	3.143388288	1.318971e-18	1.542013e-17
comp43052_c1	3562	sp|O76329|ACTNB_DICDI|Interaptin OS=Dictyostelium discoideum	A0BU83|Chromosome undetermined scaffold_129, whole genome shotgun sequence Tax=Paramecium tetraurelia	|	1.5094278483	3.456831820	1.430541e-18	1.670600e-17
comp36559_c0	763	sp|O96133|YB145_PLAF7|Uncharacterized protein PFB0145c OS=Plasmodium falciparum (isolate 3D7)	A0BW68|Chromosome undetermined scaffold_131, whole genome shotgun sequence Tax=Paramecium tetraurelia	|	1.9416187526	1.988328796	1.440279e-18	1.680113e-17
comp42237_c0	2923	sp|Q8RY17|WAKLI_ARATH|Wall-associated receptor kinase-like 22 OS=Arabidopsis thaliana	A0CCC4|Chromosome undetermined scaffold_167, whole genome shotgun sequence Tax=Paramecium tetraurelia	GO:0004672|GO:0005524|GO:0006468|ATP binding|protein kinase activity|protein phosphorylation	2.5173254756	0.978854257	1.551426e-18	1.807771e-17
comp40501_c0	2088	|	Q09F52|Ymf77 Tax=Tetrahymena paravorax	|	2.3691096023	1.218935357	1.583700e-18	1.843344e-17
comp43662_c2	3013	sp|Q9P975|IF4E_CANAL|Eukaryotic translation initiation factor 4E OS=Candida albicans (strain SC5314 / ATCC MYA-2876)	A0BZZ8|Chromosome undetermined scaffold_14, whole genome shotgun sequence Tax=Paramecium tetraurelia	|	-1.1396438927	5.875300422	1.616718e-18	1.879702e-17
comp41371_c1	1947	sp|P93484|VSR1_PEA|Vacuolar-sorting receptor 1 OS=Pisum sativum	A0C3N4|Chromosome undetermined scaffold_147, whole genome shotgun sequence Tax=Paramecium tetraurelia	|	1.4762953583	7.149888865	1.621323e-18	1.882983e-17
comp40326_c0	3209	|	G7Y3S0|Putative uncharacterized protein Tax=Clonorchis sinensis	|	1.2617200247	5.828679837	1.656152e-18	1.921318e-17
comp40945_c0	1761	sp|Q5RCU5|CBR1_PONAB|Carbonyl reductase [NADPH] 1 OS=Pongo abelii	A0D5I7|Chromosome undetermined scaffold_39, whole genome shotgun sequence Tax=Paramecium tetraurelia	GO:0008152|GO:0016491|metabolic process|oxidoreductase activity	-1.1859684980	5.752290692	1.687768e-18	1.955847e-17
comp40928_c0	1524	|	|	|	1.3311955618	5.066587263	1.787604e-18	2.069269e-17
comp35914_c0	1501	sp|Q25802|RPOC2_PLAF7|DNA-directed RNA polymerase subunit beta'' OS=Plasmodium falciparum (isolate 3D7)	G3WQT6|Uncharacterized protein (Fragment) Tax=Sarcophilus harrisii	|	2.0222486705	1.681737975	1.816127e-18	2.098704e-17
comp36123_c0	5327	sp|Q8I480|ZNRF2_PLAF7|RING finger protein PFE0100w OS=Plasmodium falciparum (isolate 3D7)	A0CBP3|Chromosome undetermined scaffold_165, whole genome shotgun sequence Tax=Paramecium tetraurelia	|	1.7827910076	2.861897173	1.818392e-18	2.098704e-17
comp39091_c0	2072	sp|Q8IYJ1|CPNE9_HUMAN|Copine-9 OS=Homo sapiens	A0DPV5|Chromosome undetermined scaffold_6, whole genome shotgun sequence Tax=Paramecium tetraurelia	|	1.3242622897	3.943150405	1.818996e-18	2.098704e-17
comp38941_c0	1274	sp|P30924|GLGB_SOLTU|1,4-alpha-glucan-branching enzyme OS=Solanum tuberosum	A0BDE9|Chromosome undetermined scaffold_100, whole genome shotgun sequence Tax=Paramecium tetraurelia	|	-1.2040651476	6.531232326	1.851062e-18	2.133369e-17
comp37719_c0	1306	sp|Q55DJ5|NC2B_DICDI|Protein Dr1 homolog OS=Dictyostelium discoideum	A0DRI9|Chromosome undetermined scaffold_60, whole genome shotgun sequence Tax=Paramecium tetraurelia	GO:0005622|GO:0043565|intracellular|sequence-specific DNA binding	1.1980691396	4.692347859	1.878774e-18	2.162946e-17
comp72726_c0	1345	sp|Q8IDX6|RBP2A_PLAF7|Reticulocyte-binding protein 2 homolog a OS=Plasmodium falciparum (isolate 3D7)	A0EF79|Chromosome undetermined scaffold_93, whole genome shotgun sequence Tax=Paramecium tetraurelia	|	3.4187283479	0.276003281	1.910060e-18	2.196569e-17
comp22215_c0	1077	sp|Q54VF4|Y8236_DICDI|TPR-containing protein DDB_G0280363 OS=Dictyostelium discoideum	UPI0002060AB8|UPI0002060AB8 related cluster Tax=unknown	|	1.8312620142	1.964963000	1.940936e-18	2.229648e-17
comp39339_c0	1252	|	A0D1J7|Chromosome undetermined scaffold_34, whole genome shotgun sequence Tax=Paramecium tetraurelia	|	-1.2367960012	4.662235695	1.963076e-18	2.252630e-17
comp22386_c0	4883	sp|O76329|ACTNB_DICDI|Interaptin OS=Dictyostelium discoideum	A0BBQ9|Chromosome undetermined scaffold_1, whole genome shotgun sequence Tax=Paramecium tetraurelia	GO:0016706|GO:0055114|oxidation-reduction process|oxidoreductase activity_ acting on paired donors_ with incorporation or reduction of molecular oxygen_ 2-oxoglutarate as one donor_ and incorporation of one atom each of oxygen into both donors	1.3500055837	6.564987587	2.048019e-18	2.347550e-17
comp43904_c0	432	|	|	|	1.4629498117	6.151681843	2.204194e-18	2.523826e-17
comp42239_c0	5079	sp|P56558|OGT1_RAT|UDP-N-acetylglucosamine--peptide N-acetylglucosaminyltransferase 110 kDa subunit OS=Rattus norvegicus	A0DF88|Chromosome undetermined scaffold_49, whole genome shotgun sequence Tax=Paramecium tetraurelia	|	1.2325162751	6.611597063	2.216129e-18	2.534743e-17
comp33772_c0	5812	sp|Q8I659|YPF11_PLAF7|Uncharacterized protein PFB0765w OS=Plasmodium falciparum (isolate 3D7)	A0DUV2|Chromosome undetermined scaffold_65, whole genome shotgun sequence Tax=Paramecium tetraurelia	|	-1.3176039720	3.936863200	2.251282e-18	2.572163e-17
comp42104_c0	4507	sp|A2VD00|EIF3A_XENLA|Eukaryotic translation initiation factor 3 subunit A OS=Xenopus laevis	A0CQ28|Chromosome undetermined scaffold_24, whole genome shotgun sequence Tax=Paramecium tetraurelia	GO:0005515|protein binding	-1.3540688523	6.674977259	2.266599e-18	2.586863e-17
comp44324_c0	702	|	|	|	1.2808541606	3.877398172	2.273519e-18	2.591959e-17
comp25069_c0	707	|	D8L7S4|Ribosomal protein S13 Tax=Paramecium caudatum	|	-1.8101604892	5.098693303	2.537635e-18	2.889947e-17
comp36180_c0	613	|	A0E8E5|Chromosome undetermined scaffold_82, whole genome shotgun sequence Tax=Paramecium tetraurelia	|	1.2742496492	4.519432699	2.566112e-18	2.919229e-17
comp36313_c1	816	sp|P56558|OGT1_RAT|UDP-N-acetylglucosamine--peptide N-acetylglucosaminyltransferase 110 kDa subunit OS=Rattus norvegicus	A0DU20|Chromosome undetermined scaffold_631, whole genome shotgun sequence. (Fragment) Tax=Paramecium tetraurelia	GO:0005515|protein binding	2.1482290421	1.505137286	2.684435e-18	3.050547e-17
comp38022_c0	1622	|	A0E4Y0|Chromosome undetermined scaffold_79, whole genome shotgun sequence Tax=Paramecium tetraurelia	|	2.2687556183	1.668283278	2.787180e-18	3.163899e-17
comp39166_c0	1183	|	A0DCN3|Chromosome undetermined scaffold_45, whole genome shotgun sequence Tax=Paramecium tetraurelia	|	1.1857594018	5.230815759	2.816378e-18	3.193610e-17
comp37828_c0	2101	sp|Q08CG8|RNF44_DANRE|RING finger protein 44 OS=Danio rerio	A0C0B5|Chromosome undetermined scaffold_14, whole genome shotgun sequence Tax=Paramecium tetraurelia	GO:0005515|GO:0008270|protein binding|zinc ion binding	1.2154650857	6.222569109	2.830758e-18	3.206471e-17
comp39651_c0	1595	sp|O01735|YC91_CAEEL|Uncharacterized MFS-type transporter C09D4.1 OS=Caenorhabditis elegans	A0CWB9|Chromosome undetermined scaffold_3, whole genome shotgun sequence Tax=Paramecium tetraurelia	GO:0016021|GO:0055085|integral to membrane|transmembrane transport	-1.2243148871	5.247188192	2.854270e-18	3.229639e-17
comp40349_c0	2493	sp|Q9M8S6|SKOR_ARATH|Potassium channel SKOR OS=Arabidopsis thaliana	A0DKJ2|Chromosome undetermined scaffold_54, whole genome shotgun sequence Tax=Paramecium tetraurelia	|	2.3068498370	1.399392660	2.891819e-18	3.268622e-17
comp34518_c0	831	sp|Q9JHZ4|GRAP1_RAT|GRIP1-associated protein 1 OS=Rattus norvegicus	A0DH72|Chromosome undetermined scaffold_50, whole genome shotgun sequence Tax=Paramecium tetraurelia	|	-1.4078181387	3.167509608	2.968391e-18	3.351583e-17
comp39829_c0	2454	sp|Q9SZ54|GPX7_ARATH|Putative glutathione peroxidase 7, chloroplastic OS=Arabidopsis thaliana	A0BVY2|Chromosome undetermined scaffold_130, whole genome shotgun sequence Tax=Paramecium tetraurelia	|	-1.1595475160	5.003591356	3.149147e-18	3.551874e-17
comp41301_c0	2086	sp|Q55AX2|DOT1L_DICDI|Histone-lysine N-methyltransferase, H3 lysine-79 specific OS=Dictyostelium discoideum	A0D0L0|Chromosome undetermined scaffold_33, whole genome shotgun sequence Tax=Paramecium tetraurelia	GO:0003676|nucleic acid binding	-1.1471860778	5.562009792	3.189665e-18	3.593734e-17
comp32334_c0	1475	|	|	|	2.1981394413	1.710195704	3.193651e-18	3.594390e-17
comp23782_c0	2704	sp|O76329|ACTNB_DICDI|Interaptin OS=Dictyostelium discoideum	A0DCM8|Chromosome undetermined scaffold_45, whole genome shotgun sequence Tax=Paramecium tetraurelia	|	-1.2042478495	6.615732192	3.219597e-18	3.619732e-17
comp42044_c0	4342	|	A0E9N5|Chromosome undetermined scaffold_85, whole genome shotgun sequence Tax=Paramecium tetraurelia	GO:0006520|cellular amino acid metabolic process	-1.1544674654	5.335906658	3.775142e-18	4.239806e-17
comp41346_c0	2362	sp|Q6NZW8|AR8BA_DANRE|ADP-ribosylation factor-like protein 8B-A OS=Danio rerio	A0DVL3|Chromosome undetermined scaffold_66, whole genome shotgun sequence Tax=Paramecium tetraurelia	|	-1.1996811487	5.848729011	3.816449e-18	4.281642e-17
comp40112_c0	1471	sp|Q58350|Y940_METJA|TPR repeat-containing protein MJ0940 OS=Methanocaldococcus jannaschii (strain ATCC 43067 / DSM 2661 / JAL-1 / JCM 10045 / NBRC 100440)	A0DW75|Chromosome undetermined scaffold_66, whole genome shotgun sequence Tax=Paramecium tetraurelia	|	1.7379549050	2.257287889	3.930194e-18	4.404571e-17
comp25088_c0	2688	|	A0BVW7|Chromosome undetermined scaffold_130, whole genome shotgun sequence Tax=Paramecium tetraurelia	|	-1.2274727034	4.576495632	3.939557e-18	4.410383e-17
comp36868_c0	2143	sp|Q8C7V3|UTP15_MOUSE|U3 small nucleolar RNA-associated protein 15 homolog OS=Mus musculus	B2J4D1|WD-40 repeat protein Tax=Nostoc punctiforme PCC 73102	GO:0005515|protein binding	2.2318225747	1.586459951	4.382026e-18	4.898920e-17
comp37167_c0	1116	sp|Q552X2|MED26_DICDI|Putative mediator of RNA polymerase II transcription subunit 26 OS=Dictyostelium discoideum	Q552X2|Putative mediator of RNA polymerase II transcription subunit 26 Tax=Dictyostelium discoideum	|	-1.3971528872	3.388148346	4.385223e-18	4.898920e-17
comp38560_c0	1778	|	A0D067|Chromosome undetermined scaffold_33, whole genome shotgun sequence Tax=Paramecium tetraurelia	|	1.5037073409	7.682319573	4.439676e-18	4.954510e-17
comp22113_c0	3017	sp|O76329|ACTNB_DICDI|Interaptin OS=Dictyostelium discoideum	A0DLY2|Chromosome undetermined scaffold_56, whole genome shotgun sequence Tax=Paramecium tetraurelia	GO:0005515|protein binding	1.2846234050	4.434258536	4.445884e-18	4.956198e-17
comp39924_c5	990	sp|P17053|G168_PARPR|G surface protein, allelic form 168 OS=Paramecium primaurelia	A0E229|Chromosome undetermined scaffold_74, whole genome shotgun sequence Tax=Paramecium tetraurelia	|	-2.0957970730	1.233309277	4.721357e-18	5.257740e-17
comp37295_c0	1117	|	A0CAD1|Chromosome undetermined scaffold_161, whole genome shotgun sequence Tax=Paramecium tetraurelia	|	1.1322215070	5.112763055	4.902875e-18	5.454125e-17
comp37480_c0	866	|	|	|	3.1049162435	0.540057941	4.968495e-18	5.519143e-17
comp35510_c0	729	|	A0CDL5|Chromosome undetermined scaffold_17, whole genome shotgun sequence Tax=Paramecium tetraurelia	|	-1.5481454154	2.481266900	4.974636e-18	5.519143e-17
comp36879_c0	787	sp|Q54QY3|YIPF5_DICDI|Protein YIPF5 homolog OS=Dictyostelium discoideum	A0EHJ1|Chromosome undetermined scaffold_97, whole genome shotgun sequence Tax=Paramecium tetraurelia	|	-1.1873431419	4.504197947	4.977005e-18	5.519143e-17
comp34369_c0	981	sp|Q00316|PX11A_CANBO|Peroxisomal membrane protein PMP30A OS=Candida boidinii	A0C9V4|Chromosome undetermined scaffold_16, whole genome shotgun sequence Tax=Paramecium tetraurelia	GO:0005779|GO:0016559|integral to peroxisomal membrane|peroxisome fission	-1.2483401851	4.027943995	5.035731e-18	5.578407e-17
comp43399_c0	5309	sp|Q6FV07|IPL1_CANGA|Spindle assembly checkpoint kinase OS=Candida glabrata (strain ATCC 2001 / CBS 138 / JCM 3761 / NBRC 0622 / NRRL Y-65)	A0C8U8|Chromosome undetermined scaffold_159, whole genome shotgun sequence Tax=Paramecium tetraurelia	|	-1.1798253778	4.752636443	5.198023e-18	5.752152e-17
comp42532_c0	1031	|	|	|	1.1787717086	4.763795917	5.390248e-18	5.958623e-17
comp36036_c0	1257	|	A0CUM7|Chromosome undetermined scaffold_28, whole genome shotgun sequence Tax=Paramecium tetraurelia	|	-1.4571170475	7.738871579	5.512052e-18	6.086897e-17
comp37785_c1	1035	sp|O76329|ACTNB_DICDI|Interaptin OS=Dictyostelium discoideum	A0CYP8|Chromosome undetermined scaffold_31, whole genome shotgun sequence Tax=Paramecium tetraurelia	|	-1.7387096516	1.931418728	5.663249e-18	6.247327e-17
comp42176_c0	2743	|	G0QTR3|Putative uncharacterized protein Tax=Ichthyophthirius multifiliis strain G5	|	-1.3546096334	3.284780314	6.201882e-18	6.834370e-17
comp49043_c0	2451	sp|Q9I4U2|QUIP_PSEAE|Acyl-homoserine lactone acylase quiP OS=Pseudomonas aeruginosa (strain ATCC 15692 / PAO1 / 1C / PRS 101 / LMG 12228)	A0DG28|Chromosome undetermined scaffold_5, whole genome shotgun sequence Tax=Paramecium tetraurelia	GO:0016787|GO:0017000|antibiotic biosynthetic process|hydrolase activity	-1.1809861340	5.257625498	6.477084e-18	7.130196e-17
comp34700_c0	560	|	|	|	2.0496623978	1.547023553	6.489104e-18	7.135987e-17
comp42619_c0	2938	sp|Q55EJ3|NAT10_DICDI|N-acetyltransferase 10 homolog OS=Dictyostelium discoideum	A0EI22|Chromosome undetermined scaffold_98, whole genome shotgun sequence Tax=Paramecium tetraurelia	|	-1.2192367002	6.282529887	6.722239e-18	7.384670e-17
comp42152_c0	1114	|	A0BNJ8|Chromosome undetermined scaffold_118, whole genome shotgun sequence Tax=Paramecium tetraurelia	|	1.1549915700	5.921467945	6.812980e-18	7.476573e-17
comp41811_c0	3521	sp|O15066|KIF3B_HUMAN|Kinesin-like protein KIF3B OS=Homo sapiens	A0BJB8|Chromosome undetermined scaffold_11, whole genome shotgun sequence Tax=Paramecium tetraurelia	GO:0003777|GO:0005524|GO:0007018|GO:0008017|ATP binding|microtubule binding|microtubule motor activity|microtubule-based movement	1.3387792329	5.680571980	7.007347e-18	7.681886e-17
comp38874_c0	1694	sp|Q8YRI1|YY46_NOSS1|Uncharacterized WD repeat-containing protein alr3466 OS=Nostoc sp. (strain PCC 7120 / UTEX 2576)	A0YUL3|Peptidase C14, caspase catalytic subunit p20 Tax=Lyngbya sp. PCC 8106	GO:0005515|protein binding	1.3803922038	3.569303653	7.210802e-18	7.896726e-17
comp37617_c0	741	|	Q22BK0|Putative uncharacterized protein Tax=Tetrahymena thermophila SB210	|	1.5884450781	2.759587667	7.303539e-18	7.989995e-17
comp44714_c0	3202	sp|Q58741|Y1345_METJA|TPR repeat-containing protein MJ1345 OS=Methanocaldococcus jannaschii (strain ATCC 43067 / DSM 2661 / JAL-1 / JCM 10045 / NBRC 100440)	A0D2F6|Chromosome undetermined scaffold_35, whole genome shotgun sequence Tax=Paramecium tetraurelia	GO:0005515|protein binding	1.6428364798	7.731095291	7.452159e-18	8.144145e-17
comp40069_c0	1415	sp|Q6PIJ4|NFRKB_MOUSE|Nuclear factor related to kappa-B-binding protein OS=Mus musculus	A0CQI3|Chromosome undetermined scaffold_24, whole genome shotgun sequence Tax=Paramecium tetraurelia	|	-1.2811323817	3.848159102	8.092739e-18	8.835061e-17
comp42626_c0	3222	|	A0CHF0|Chromosome undetermined scaffold_180, whole genome shotgun sequence Tax=Paramecium tetraurelia	|	-1.2437766127	4.022427465	8.132390e-18	8.869178e-17
comp24465_c0	763	sp|P52551|MYBB_XENLA|Myb-related protein B OS=Xenopus laevis	A0CHT9|Chromosome undetermined scaffold_184, whole genome shotgun sequence Tax=Paramecium tetraurelia	GO:0003682|chromatin binding	1.9278773731	1.784318283	8.530744e-18	9.294021e-17
comp39527_c0	3877	|	A0DGS2|Chromosome undetermined scaffold_5, whole genome shotgun sequence Tax=Paramecium tetraurelia	|	1.2673957215	4.506956584	9.120492e-18	9.926292e-17
comp40406_c0	2037	|	A0D9N5|Chromosome undetermined scaffold_42, whole genome shotgun sequence Tax=Paramecium tetraurelia	|	1.2667181348	4.097522850	9.136085e-18	9.933023e-17
comp39298_c0	1590	|	A0DD25|Chromosome undetermined scaffold_46, whole genome shotgun sequence Tax=Paramecium tetraurelia	|	2.9959530800	0.537318968	9.635980e-18	1.046574e-16
comp53263_c0	1262	sp|Q8L850|PI5K9_ARATH|Phosphatidylinositol 4-phosphate 5-kinase 9 OS=Arabidopsis thaliana	A0BV55|Chromosome undetermined scaffold_13, whole genome shotgun sequence Tax=Paramecium tetraurelia	GO:0005515|protein binding	-1.4426378668	3.733935081	9.859032e-18	1.069700e-16
comp34269_c0	890	|	D2VJU3|Predicted protein Tax=Naegleria gruberi	|	1.1982744518	5.140250112	9.878636e-18	1.070727e-16
comp33166_c0	2208	sp|Q9XF62|DIP13_CHLRE|13 kDa deflagellation-inducible protein OS=Chlamydomonas reinhardtii	A0DAK1|Chromosome undetermined scaffold_43, whole genome shotgun sequence Tax=Paramecium tetraurelia	|	1.5717145954	3.109043852	9.936437e-18	1.075887e-16
comp37899_c0	1940	|	|	|	1.6587882705	2.364921133	1.006781e-17	1.088995e-16
comp39636_c1	2185	sp|P17053|G168_PARPR|G surface protein, allelic form 168 OS=Paramecium primaurelia	A0BUZ4|Chromosome undetermined scaffold_13, whole genome shotgun sequence Tax=Paramecium tetraurelia	|	-1.2056327832	4.400482473	1.010474e-17	1.091094e-16
comp35741_c0	495	|	A0BNW8|Chromosome undetermined scaffold_119, whole genome shotgun sequence Tax=Paramecium tetraurelia	|	-1.4452694285	6.952653478	1.010789e-17	1.091094e-16
comp41098_c0	2262	|	A0BLT6|Chromosome undetermined scaffold_115, whole genome shotgun sequence Tax=Paramecium tetraurelia	|	1.1215165454	5.385571288	1.025002e-17	1.105306e-16
comp41144_c0	3214	|	A0DMA3|Chromosome undetermined scaffold_56, whole genome shotgun sequence Tax=Paramecium tetraurelia	GO:0016020|membrane	-2.0593197852	1.226931399	1.026846e-17	1.106165e-16
comp25882_c0	1837	|	A0DTH9|Chromosome undetermined scaffold_63, whole genome shotgun sequence Tax=Paramecium tetraurelia	|	-1.4396470565	2.927602282	1.043550e-17	1.123013e-16
comp38997_c0	1727	sp|Q54G05|LRRX1_DICDI|Putative leucine-rich repeat-containing protein DDB_G0290503 OS=Dictyostelium discoideum	Q6BGD9|Chromosome undetermined scaffold_1, whole genome shotgun sequence Tax=Paramecium tetraurelia	GO:0005515|protein binding	1.3348302086	4.372781625	1.045122e-17	1.123560e-16
comp37854_c0	799	|	|	|	-1.8473033795	1.768051021	1.127655e-17	1.211054e-16
comp41427_c0	1960	sp|A1U600|IF2_MARAV|Translation initiation factor IF-2 OS=Marinobacter aquaeolei (strain ATCC 700491 / DSM 11845 / VT8)	G0QVD2|Translation initiation factor IF-2 Tax=Ichthyophthirius multifiliis strain G5	GO:0003924|GO:0005525|GTP binding|GTPase activity	-1.3743078502	3.088735805	1.151174e-17	1.235055e-16
comp36003_c0	1780	sp|Q54VY3|Y6355_DICDI|Putative uncharacterized protein DDB_G0280065 OS=Dictyostelium discoideum	A0BX13|Chromosome undetermined scaffold_133, whole genome shotgun sequence Tax=Paramecium tetraurelia	|	1.4054653639	3.160222211	1.173745e-17	1.257992e-16
comp39812_c0	1441	|	A0DTZ4|Chromosome undetermined scaffold_63, whole genome shotgun sequence Tax=Paramecium tetraurelia	|	1.9348995482	1.992645653	1.185072e-17	1.267878e-16
comp36147_c0	779	sp|P52550|MYBA_CHICK|Myb-related protein A OS=Gallus gallus	A0DRK1|Chromosome undetermined scaffold_60, whole genome shotgun sequence Tax=Paramecium tetraurelia	|	-1.5700867075	7.594464087	1.185370e-17	1.267878e-16
comp44838_c0	643	|	|	|	1.3566998016	3.320954249	1.251646e-17	1.337412e-16
comp39459_c0	1501	|	A0CSA2|Chromosome undetermined scaffold_26, whole genome shotgun sequence Tax=Paramecium tetraurelia	|	1.5159347351	2.743359324	1.271480e-17	1.357231e-16
comp25800_c0	553	sp|Q07G42|RNF12_XENTR|E3 ubiquitin-protein ligase RNF12 OS=Xenopus tropicalis	A0EA88|Chromosome undetermined scaffold_86, whole genome shotgun sequence Tax=Paramecium tetraurelia	GO:0005515|GO:0008270|protein binding|zinc ion binding	1.1774611566	6.499477658	1.301375e-17	1.387739e-16
comp35992_c0	1073	|	|	|	1.3459167010	4.093220815	1.321786e-17	1.408082e-16
comp40697_c0	1826	sp|B3RXR7|GUF1_TRIAD|Translation factor GUF1 homolog, mitochondrial OS=Trichoplax adhaerens	A0ED84|Chromosome undetermined scaffold_9, whole genome shotgun sequence Tax=Paramecium tetraurelia	GO:0003924|GO:0005525|GTP binding|GTPase activity	-1.6327316023	2.261637879	1.346431e-17	1.432891e-16
comp37249_c1	595	sp|O15865|CDPK2_PLAFK|Calcium-dependent protein kinase 2 OS=Plasmodium falciparum (isolate K1 / Thailand)	A0CCB0|Chromosome undetermined scaffold_167, whole genome shotgun sequence Tax=Paramecium tetraurelia	GO:0004672|GO:0005524|GO:0006468|ATP binding|protein kinase activity|protein phosphorylation	1.4585646091	3.080951762	1.356160e-17	1.441790e-16
comp46920_c0	1469	sp|Q9P3U4|YKX2_SCHPO|Uncharacterized RING finger protein C328.02 OS=Schizosaccharomyces pombe (strain 972 / ATCC 24843)	A0DR71|Chromosome undetermined scaffold_60, whole genome shotgun sequence Tax=Paramecium tetraurelia	GO:0008270|zinc ion binding	1.1596141344	4.852138710	1.357688e-17	1.441963e-16
comp35203_c0	623	|	A0EBX2|Chromosome undetermined scaffold_89, whole genome shotgun sequence Tax=Paramecium tetraurelia	|	1.2846550149	6.531425672	1.384184e-17	1.468626e-16
comp38738_c0	1123	sp|Q9VDE5|PPAN_DROME|Protein Peter pan OS=Drosophila melanogaster	A0BK51|Chromosome undetermined scaffold_111, whole genome shotgun sequence Tax=Paramecium tetraurelia	|	-1.1184957297	5.092214351	1.443569e-17	1.530096e-16
comp21928_c0	1192	|	A0DM54|Chromosome undetermined scaffold_56, whole genome shotgun sequence Tax=Paramecium tetraurelia	|	1.3128419299	3.672741547	1.486376e-17	1.573888e-16
comp35806_c0	1026	sp|Q9H172|ABCG4_HUMAN|ATP-binding cassette sub-family G member 4 OS=Homo sapiens	A0DMA7|Chromosome undetermined scaffold_56, whole genome shotgun sequence Tax=Paramecium tetraurelia	GO:0016020|membrane	1.4892701503	2.725064581	1.513124e-17	1.600606e-16
comp21894_c0	1437	|	A0E3R8|Chromosome undetermined scaffold_77, whole genome shotgun sequence Tax=Paramecium tetraurelia	|	1.1714533145	4.784313309	1.576319e-17	1.665786e-16
comp35728_c1	311	|	|	|	1.5129828973	2.619350579	1.581972e-17	1.670088e-16
comp42529_c3	437	sp|Q9LTW0|ALIS1_ARATH|ALA-interacting subunit 1 OS=Arabidopsis thaliana	A0E6B8|Chromosome undetermined scaffold_8, whole genome shotgun sequence Tax=Paramecium tetraurelia	GO:0016020|membrane	-1.6905207412	2.044703548	1.583850e-17	1.670400e-16
comp34553_c2	402	sp|P17053|G168_PARPR|G surface protein, allelic form 168 OS=Paramecium primaurelia	A0E229|Chromosome undetermined scaffold_74, whole genome shotgun sequence Tax=Paramecium tetraurelia	|	-1.6660310240	2.094299250	1.589303e-17	1.674478e-16
comp40548_c1	777	sp|D0MGU8|FTSH_RHOM4|ATP-dependent zinc metalloprotease FtsH OS=Rhodothermus marinus (strain ATCC 43812 / DSM 4252 / R-10)	A0C6D4|Chromosome undetermined scaffold_152, whole genome shotgun sequence Tax=Paramecium tetraurelia	GO:0004222|GO:0005524|GO:0006508|ATP binding|metalloendopeptidase activity|proteolysis	-1.1368328568	5.014764930	1.610422e-17	1.695038e-16
comp37985_c0	1595	|	A0BWA3|Chromosome undetermined scaffold_131, whole genome shotgun sequence Tax=Paramecium tetraurelia	GO:0004553|GO:0005975|carbohydrate metabolic process|hydrolase activity_ hydrolyzing O-glycosyl compounds	-1.5712086351	9.451311517	1.658565e-17	1.743971e-16
comp39737_c0	1578	sp|Q54PM6|Y8605_DICDI|Uncharacterized protein DDB_G0284459 OS=Dictyostelium discoideum	A0BMA0|Chromosome undetermined scaffold_116, whole genome shotgun sequence Tax=Paramecium tetraurelia	|	1.3083868272	3.614365375	1.674833e-17	1.759324e-16
comp36635_c0	761	|	A0ED06|Chromosome undetermined scaffold_9, whole genome shotgun sequence Tax=Paramecium tetraurelia	|	-1.6250316507	2.208089593	1.733237e-17	1.818865e-16
comp38606_c0	732	|	A0EAR1|Chromosome undetermined scaffold_86, whole genome shotgun sequence Tax=Paramecium tetraurelia	GO:0005515|protein binding	-1.3514700369	3.606771945	1.835195e-17	1.923947e-16
comp43670_c0	7273	sp|O76329|ACTNB_DICDI|Interaptin OS=Dictyostelium discoideum	A0C6Z6|Chromosome undetermined scaffold_153, whole genome shotgun sequence Tax=Paramecium tetraurelia	GO:0005515|protein binding	1.2645887495	3.998334650	1.892612e-17	1.982173e-16
comp39625_c0	1264	sp|P38295|MCFS2_YEAST|Medium-chain fatty acid ethyl ester synthase/esterase 2 OS=Saccharomyces cerevisiae (strain ATCC 204508 / S288c)	A0CIX3|Chromosome undetermined scaffold_19, whole genome shotgun sequence Tax=Paramecium tetraurelia	|	-1.2810941246	3.643022613	1.930706e-17	2.020066e-16
comp41587_c0	2985	sp|A5PN09|UBP20_DANRE|Ubiquitin carboxyl-terminal hydrolase 20 OS=Danio rerio	A0CII8|Chromosome undetermined scaffold_19, whole genome shotgun sequence Tax=Paramecium tetraurelia	GO:0004221|GO:0006511|ubiquitin thiolesterase activity|ubiquitin-dependent protein catabolic process	-1.2820149745	3.780795669	1.956224e-17	2.044738e-16
comp38488_c0	1184	sp|Q96UB6|SSH4_NEUCR|Protein ssh-4 OS=Neurospora crassa (strain ATCC 24698 / 74-OR23-1A / CBS 708.71 / DSM 1257 / FGSC 987)	A0BEX1|Chromosome undetermined scaffold_103, whole genome shotgun sequence Tax=Paramecium tetraurelia	GO:0005515|protein binding	1.6495297460	2.612053130	1.981449e-17	2.069056e-16
comp36743_c0	1163	sp|Q8W4I9|AML1_ARATH|Protein MEI2-like 1 OS=Arabidopsis thaliana	A0DTM1|Chromosome undetermined scaffold_63, whole genome shotgun sequence Tax=Paramecium tetraurelia	|	-1.1040683207	5.903660598	1.985001e-17	2.070717e-16
comp23113_c0	611	|	A0C1K5|Chromosome undetermined scaffold_142, whole genome shotgun sequence Tax=Paramecium tetraurelia	|	-1.3952717553	6.704570544	2.005117e-17	2.089637e-16
comp38504_c0	1178	sp|Q27181|T2C_PARTE|Trichocyst matrix protein T2-C OS=Paramecium tetraurelia	A0CUR3|Chromosome undetermined scaffold_28, whole genome shotgun sequence Tax=Paramecium tetraurelia	|	-1.4149909800	8.225498038	2.041884e-17	2.125855e-16
comp42519_c0	3697	sp|Q9H3U5|MFSD1_HUMAN|Major facilitator superfamily domain-containing protein 1 OS=Homo sapiens	A0BKI4|Chromosome undetermined scaffold_112, whole genome shotgun sequence Tax=Paramecium tetraurelia	GO:0016021|GO:0055085|integral to membrane|transmembrane transport	-1.1298467580	5.683916456	2.133728e-17	2.217326e-16
comp37628_c0	1544	sp|Q29496|CP3AO_SHEEP|Cytochrome P450 3A24 OS=Ovis aries	A0DEE9|Chromosome undetermined scaffold_48, whole genome shotgun sequence Tax=Paramecium tetraurelia	GO:0005506|GO:0009055|GO:0016705|GO:0020037|GO:0055114|electron carrier activity|heme binding|iron ion binding|oxidation-reduction process|oxidoreductase activity_ acting on paired donors_ with incorporation or reduction of molecular oxygen	1.2240974094	4.193094611	2.133943e-17	2.217326e-16
comp41705_c0	3104	sp|Q9JKB0|HCN1_RAT|Potassium/sodium hyperpolarization-activated cyclic nucleotide-gated channel 1 OS=Rattus norvegicus	A0DP00|Chromosome undetermined scaffold_58, whole genome shotgun sequence Tax=Paramecium tetraurelia	|	-1.3566128862	4.067058799	2.196551e-17	2.280137e-16
comp38061_c0	708	|	|	|	3.4614059913	0.171972859	2.198768e-17	2.280195e-16
comp40086_c0	1853	|	A0BPI6|Chromosome undetermined scaffold_12, whole genome shotgun sequence Tax=Paramecium tetraurelia	|	-1.1605635718	4.597689331	2.207213e-17	2.286708e-16
comp41855_c0	3554	sp|Q5R5V5|VATB2_PONAB|V-type proton ATPase subunit B, brain isoform OS=Pongo abelii	A0CVK6|Chromosome undetermined scaffold_29, whole genome shotgun sequence Tax=Paramecium	GO:0005524|GO:0015991|GO:0015992|GO:0016820|GO:0033178|GO:0046034|ATP binding|ATP hydrolysis coupled proton transport|ATP metabolic process|hydrolase activity_ acting on acid anhydrides_ catalyzing transmembrane movement of substances|proton transport|proton-transporting two-sector ATPase complex_ catalytic domain	-1.6231681540	8.898427634	2.266981e-17	2.346325e-16
comp54714_c0	489	|	|	|	-2.2604457671	0.933788357	2.274235e-17	2.351528e-16
comp34686_c0	1050	sp|Q39172|P1_ARATH|NADP-dependent alkenal double bond reductase P1 OS=Arabidopsis thaliana	A0BH43|Chromosome undetermined scaffold_107, whole genome shotgun sequence Tax=Paramecium tetraurelia	GO:0008270|GO:0016491|GO:0055114|oxidation-reduction process|oxidoreductase activity|zinc ion binding	-1.2675159893	3.702207468	2.413986e-17	2.493586e-16
comp38786_c0	2531	sp|Q13620|CUL4B_HUMAN|Cullin-4B OS=Homo sapiens	A0BLH1|Chromosome undetermined scaffold_114, whole genome shotgun sequence Tax=Paramecium tetraurelia	GO:0006511|GO:0031461|GO:0031625|cullin-RING ubiquitin ligase complex|ubiquitin protein ligase binding|ubiquitin-dependent protein catabolic process	1.1213323980	5.091389505	2.420170e-17	2.497531e-16
comp40918_c0	2921	|	B5SQ81|Putative ribosomal protein S4 (Fragment) Tax=Blastocystis sp. NandII	|	1.4148908263	4.016602695	2.464288e-17	2.540575e-16
comp42487_c0	3507	sp|O76329|ACTNB_DICDI|Interaptin OS=Dictyostelium discoideum	A0D703|Chromosome undetermined scaffold_4, whole genome shotgun sequence Tax=Paramecium tetraurelia	|	1.2088866077	6.151820703	2.536576e-17	2.612550e-16
comp42851_c0	3953	|	A0EAV8|Chromosome undetermined scaffold_87, whole genome shotgun sequence Tax=Paramecium tetraurelia	|	-1.1083268585	6.287668795	2.605513e-17	2.680936e-16
comp44606_c0	775	|	A0CGB5|Chromosome undetermined scaffold_18, whole genome shotgun sequence Tax=Paramecium tetraurelia	|	-1.1786790410	4.844789558	2.616876e-17	2.690006e-16
comp41583_c0	1096	sp|Q8MLZ3|PDE5_DICDI|cGMP-dependent 3',5'-cGMP phosphodiesterase A OS=Dictyostelium discoideum	A0C986|Chromosome undetermined scaffold_16, whole genome shotgun sequence Tax=Paramecium tetraurelia	GO:0016787|hydrolase activity	1.4202843829	3.916029756	2.634412e-17	2.705397e-16
comp37995_c0	1124	sp|Q96255|SERC_ARATH|Phosphoserine aminotransferase, chloroplastic OS=Arabidopsis thaliana	C1DZS4|Predicted protein Tax=Micromonas sp. RCC299	GO:0008152|metabolic process	1.1659607090	4.998494003	2.708932e-17	2.779222e-16
comp22550_c0	315	|	|	|	-1.8082656129	1.654992103	2.720299e-17	2.788174e-16
comp38386_c0	1555	sp|Q7XHL3|TYDC1_ORYSJ|Tyrosine decarboxylase 1 OS=Oryza sativa subsp. japonica	A0C4J2|Chromosome undetermined scaffold_149, whole genome shotgun sequence Tax=Paramecium tetraurelia	GO:0016831|GO:0019752|GO:0030170|carboxy-lyase activity|carboxylic acid metabolic process|pyridoxal phosphate binding	-1.2902270070	5.718827862	2.976615e-17	3.047926e-16
comp41344_c2	1844	sp|Q55CT5|SEC31_DICDI|Protein transport protein SEC31 OS=Dictyostelium discoideum	A0CRZ0|Chromosome undetermined scaffold_255, whole genome shotgun sequence Tax=Paramecium tetraurelia	GO:0005515|protein binding	-1.6191241617	7.938629075	3.111056e-17	3.182502e-16
comp46580_c0	460	|	A0CP30|Chromosome undetermined scaffold_23, whole genome shotgun sequence Tax=Paramecium tetraurelia	|	-1.4216230442	2.868061972	3.283751e-17	3.355911e-16
comp37527_c0	2839	sp|Q54WH7|Y5961_DICDI|Putative uncharacterized protein DDB_G0279653 OS=Dictyostelium discoideum	Q233W6|Protein kinase domain containing protein Tax=Tetrahymena thermophila SB210	|	1.2049053337	4.439680583	3.469427e-17	3.542238e-16
comp40012_c1	1401	sp|Q803V3|P2R3C_DANRE|Serine/threonine-protein phosphatase 2A regulatory subunit B'' subunit gamma OS=Danio rerio	A0CDP9|Chromosome undetermined scaffold_17, whole genome shotgun sequence Tax=Paramecium tetraurelia	|	-1.3118278571	3.397225427	3.521011e-17	3.591432e-16
comp37646_c1	2194	sp|Q08CM4|LIN54_DANRE|Protein lin-54 homolog OS=Danio rerio	A0BG45|Chromosome undetermined scaffold_105, whole genome shotgun sequence Tax=Paramecium tetraurelia	|	1.1946388087	4.365524720	3.550024e-17	3.617529e-16
comp40600_c0	2516	sp|Q96DM3|MIC1_HUMAN|Uncharacterized protein C18orf8 OS=Homo sapiens	A0CUZ1|Chromosome undetermined scaffold_29, whole genome shotgun sequence Tax=Paramecium tetraurelia	|	-1.1903498699	4.510876113	3.710014e-17	3.776916e-16
comp43254_c0	8362	sp|O76039|CDKL5_HUMAN|Cyclin-dependent kinase-like 5 OS=Homo sapiens	A0BET1|Chromosome undetermined scaffold_102, whole genome shotgun sequence Tax=Paramecium tetraurelia	|	-1.1490767130	6.345479860	3.843006e-17	3.908537e-16
comp43478_c0	3770	sp|Q3URY6|ARMC2_MOUSE|Armadillo repeat-containing protein 2 OS=Mus musculus	A0E3Q9|Chromosome undetermined scaffold_77, whole genome shotgun sequence Tax=Paramecium tetraurelia	|	1.2492608613	4.169249997	3.874306e-17	3.936578e-16
comp43328_c0	6919	sp|Q92824|PCSK5_HUMAN|Proprotein convertase subtilisin/kexin type 5 OS=Homo sapiens	A0CEB1|Chromosome undetermined scaffold_170, whole genome shotgun sequence Tax=Paramecium tetraurelia	|	-1.5374628725	8.669879302	3.965529e-17	4.025393e-16
comp40905_c0	11436	sp|Q8BH79|ANO10_MOUSE|Anoctamin-10 OS=Mus musculus	A0D675|Chromosome undetermined scaffold_39, whole genome shotgun sequence Tax=Paramecium tetraurelia	GO:0005515|protein binding	-1.3595800121	6.918346562	3.969727e-17	4.025783e-16
comp37453_c0	1406	sp|Q4R4S4|ARL8B_MACFA|ADP-ribosylation factor-like protein 8B OS=Macaca fascicularis	A0D4Z1|Chromosome undetermined scaffold_38, whole genome shotgun sequence Tax=Paramecium tetraurelia	GO:0005215|GO:0006810|GO:0016020|membrane|transport|transporter activity	-1.2857329191	6.360410516	3.991231e-17	4.043707e-16
comp37848_c0	2137	|	A0BRR1|Chromosome undetermined scaffold_123, whole genome shotgun sequence Tax=Paramecium tetraurelia	|	-1.5002720090	2.465911414	4.171091e-17	4.221880e-16
comp22123_c0	4163	sp|Q54J55|MYBX_DICDI|Myb-like protein X OS=Dictyostelium discoideum	A0E638|Chromosome undetermined scaffold_8, whole genome shotgun sequence Tax=Paramecium tetraurelia	|	1.1406669903	5.236644953	4.203738e-17	4.250849e-16
comp39023_c0	1712	sp|P62343|CDPK1_PLAFK|Calcium-dependent protein kinase 1 OS=Plasmodium falciparum (isolate K1 / Thailand)	A0EGG3|Chromosome undetermined scaffold_95, whole genome shotgun sequence Tax=Paramecium tetraurelia	GO:0004672|GO:0005524|GO:0006468|ATP binding|protein kinase activity|protein phosphorylation	-1.2787856534	3.654083702	4.341206e-17	4.385657e-16
comp24184_c0	221	|	|	|	-2.2626591078	0.737101751	4.630183e-17	4.673121e-16
comp40717_c1	1238	sp|A0BZ55|ASNA1_PARTE|ATPase ASNA1 homolog 1 OS=Paramecium tetraurelia	A0BZ55|ATPase ASNA1 homolog 1 Tax=Paramecium tetraurelia	|	-1.0961241047	5.068986042	4.672906e-17	4.711735e-16
comp35947_c0	804	|	A0BIU9|Chromosome undetermined scaffold_11, whole genome shotgun sequence Tax=Paramecium tetraurelia	|	1.1778101369	5.202612177	4.787386e-17	4.822561e-16
comp38371_c1	4366	sp|Q6K9N6|SUCB_ORYSJ|Succinyl-CoA ligase [ADP-forming] subunit beta, mitochondrial OS=Oryza sativa subsp. japonica	A0EEQ9|Chromosome undetermined scaffold_92, whole genome shotgun sequence Tax=Paramecium tetraurelia	|	-1.3890563460	8.170406526	4.909150e-17	4.940505e-16
comp32329_c0	5313	sp|P0AEC5|BARA_ECOLI|Signal transduction histidine-protein kinase BarA OS=Escherichia coli (strain K12)	A0E9V5|Chromosome undetermined scaffold_85, whole genome shotgun sequence Tax=Paramecium tetraurelia	GO:0000156|GO:0000160|GO:0005524|GO:0006355|ATP binding|phosphorelay response regulator activity|phosphorelay signal transduction system|regulation of transcription_ DNA-dependent	1.1060272294	5.968130365	5.479375e-17	5.509120e-16
comp42715_c0	3468	sp|Q9NRP7|STK36_HUMAN|Serine/threonine-protein kinase 36 OS=Homo sapiens	A0BC68|Chromosome undetermined scaffold_10, whole genome shotgun sequence Tax=Paramecium tetraurelia	GO:0004672|GO:0005524|GO:0006468|ATP binding|protein kinase activity|protein phosphorylation	1.0762379888	5.550517311	5.508295e-17	5.532927e-16
comp23174_c0	444	sp|P0C1J6|FKBP4_RHIOR|FK506-binding protein 4 OS=Rhizopus oryzae	C5DS49|ZYRO0B13838p Tax=Zygosaccharomyces rouxii CBS 732	|	-1.8797526774	7.668673560	5.657832e-17	5.677731e-16
comp40088_c0	1407	sp|B2IE09|GLPK_BEII9|Glycerol kinase OS=Beijerinckia indica subsp. indica (strain ATCC 9039 / DSM 1715 / NCIB 8712)	A0DK90|Chromosome undetermined scaffold_54, whole genome shotgun sequence Tax=Paramecium tetraurelia	GO:0005975|GO:0016773|carbohydrate metabolic process|phosphotransferase activity_ alcohol group as acceptor	-1.1007488909	5.306020124	5.678666e-17	5.693226e-16
comp34956_c0	3416	|	A0DG56|Chromosome undetermined scaffold_5, whole genome shotgun sequence Tax=Paramecium tetraurelia	|	1.1126081788	5.927577204	5.808681e-17	5.813908e-16
comp26918_c0	4131	|	A0DLT2|Chromosome undetermined scaffold_556, whole genome shotgun sequence Tax=Paramecium tetraurelia	|	1.2383844981	4.140892947	5.810053e-17	5.813908e-16
comp46486_c0	1259	sp|P54984|Y100_SYNY3|Uncharacterized hydrolase sll0100 OS=Synechocystis sp. (strain PCC 6803 / Kazusa)	B5YB54|Thermostable carboxypeptidase 1 Tax=Dictyoglomus thermophilum H-6-12	GO:0008152|GO:0016787|hydrolase activity|metabolic process	-1.1063773640	5.564849753	5.949292e-17	5.947602e-16
comp25750_c0	2051	sp|Q54GS1|CL16A_DICDI|Protein CLEC16A homolog OS=Dictyostelium discoideum	A0ECA5|Chromosome undetermined scaffold_89, whole genome shotgun sequence Tax=Paramecium tetraurelia	|	-1.1589269412	4.569054885	6.072074e-17	6.064606e-16
comp31855_c0	2525	|	A0BV69|Chromosome undetermined scaffold_13, whole genome shotgun sequence Tax=Paramecium tetraurelia	|	1.0917353793	5.615486915	6.104663e-17	6.091392e-16
comp37796_c0	1282	sp|O42916|ALE1_SCHPO|Lysophospholipid acyltransferase OS=Schizosaccharomyces pombe (strain 972 / ATCC 24843)	A0C2S4|Chromosome undetermined scaffold_145, whole genome shotgun sequence Tax=Paramecium tetraurelia	|	1.5160482182	2.537543523	6.550152e-17	6.529741e-16
comp41216_c0	2994	|	A0CKL3|Chromosome undetermined scaffold_2, whole genome shotgun sequence Tax=Paramecium tetraurelia	GO:0005524|ATP binding	-1.2164471893	6.346488810	6.605591e-17	6.578795e-16
comp35896_c0	913	sp|C0H4K2|PF08_PLAF7|Uncharacterized protein MAL7P1.13 OS=Plasmodium falciparum (isolate 3D7)	A0BCR7|Chromosome undetermined scaffold_10, whole genome shotgun sequence Tax=Paramecium tetraurelia	|	-1.3854122094	7.820547007	6.823704e-17	6.789618e-16
comp44621_c0	1671	sp|Q86CS2|ATG1_DICDI|Serine/threonine-protein kinase atg1 OS=Dictyostelium discoideum	A0CA82|Chromosome undetermined scaffold_160, whole genome shotgun sequence Tax=Paramecium tetraurelia	GO:0004672|GO:0005524|GO:0006468|ATP binding|protein kinase activity|protein phosphorylation	-1.3195797238	7.415038816	7.177425e-17	7.134847e-16
comp39615_c0	2912	sp|Q9M5K3|DLDH1_ARATH|Dihydrolipoyl dehydrogenase 1, mitochondrial OS=Arabidopsis thaliana	A0E455|Dihydrolipoyl dehydrogenase Tax=Paramecium tetraurelia	GO:0016491|GO:0045454|GO:0050660|GO:0055114|cell redox homeostasis|flavin adenine dinucleotide binding|oxidation-reduction process|oxidoreductase activity	-1.5477974542	8.377898993	7.215302e-17	7.165752e-16
comp22477_c0	384	|	|	|	2.3010097509	0.942719280	7.784727e-17	7.724001e-16
comp39919_c0	2063	sp|Q8QZR1|ATTY_MOUSE|Tyrosine aminotransferase OS=Mus musculus	A0C526|Chromosome undetermined scaffold_15, whole genome shotgun sequence Tax=Paramecium tetraurelia	GO:0009058|GO:0030170|biosynthetic process|pyridoxal phosphate binding	-1.1242258160	5.840295072	8.549162e-17	8.474507e-16
comp38744_c0	786	|	|	|	-1.2211142040	6.059014501	8.624945e-17	8.541608e-16
comp39744_c0	1735	sp|A4UHT7|SALR_PAPBR|Salutaridine reductase OS=Papaver bracteatum	A0D5I7|Chromosome undetermined scaffold_39, whole genome shotgun sequence Tax=Paramecium tetraurelia	GO:0008152|GO:0016491|metabolic process|oxidoreductase activity	-1.1121337429	5.631615344	8.841272e-17	8.747639e-16
comp41386_c0	1971	sp|Q2KHT3|CL16A_HUMAN|Protein CLEC16A OS=Homo sapiens	A0DCU4|Chromosome undetermined scaffold_46, whole genome shotgun sequence Tax=Paramecium tetraurelia	|	1.3263559012	3.892320022	9.180008e-17	9.074283e-16
comp42675_c0	3166	sp|Q54NP8|KIF4_DICDI|Kinesin-related protein 4 OS=Dictyostelium discoideum	A0D508|Chromosome undetermined scaffold_38, whole genome shotgun sequence Tax=Paramecium tetraurelia	GO:0006886|GO:0016192|GO:0030131|clathrin adaptor complex|intracellular protein transport|vesicle-mediated transport	1.2527977590	3.838850258	9.611758e-17	9.492173e-16
comp24647_c0	3385	sp|Q54ZR7|SRPR_DICDI|Signal recognition particle receptor subunit alpha OS=Dictyostelium discoideum	A0E054|Chromosome undetermined scaffold_71, whole genome shotgun sequence Tax=Paramecium tetraurelia	GO:0004672|GO:0005524|GO:0006468|ATP binding|protein kinase activity|protein phosphorylation	1.3231015078	7.067426983	9.861344e-17	9.729552e-16
comp47374_c0	847	|	A0D892|Chromosome undetermined scaffold_40, whole genome shotgun sequence Tax=Paramecium tetraurelia	|	-1.3038088752	3.255336810	9.968597e-17	9.826188e-16
comp41377_c0	4006	sp|O15439|MRP4_HUMAN|Multidrug resistance-associated protein 4 OS=Homo sapiens	A0CKF8|Chromosome undetermined scaffold_2, whole genome shotgun sequence Tax=Paramecium tetraurelia	GO:0005524|GO:0006810|GO:0016021|GO:0016887|GO:0042626|GO:0055085|ATP binding|ATPase activity|ATPase activity_ coupled to transmembrane movement of substances|integral to membrane|transmembrane transport|transport	-1.2819203200	6.923302353	1.006091e-16	9.907929e-16
comp36709_c0	879	sp|O76329|ACTNB_DICDI|Interaptin OS=Dictyostelium discoideum	A0CCK5|Chromosome undetermined scaffold_168, whole genome shotgun sequence Tax=Paramecium tetraurelia	|	-2.1460992684	1.257728210	1.019172e-16	1.002740e-15
comp41972_c0	2494	sp|Q9BY12|SCAPE_HUMAN|S phase cyclin A-associated protein in the endoplasmic reticulum OS=Homo sapiens	A0EDS0|Chromosome undetermined scaffold_90, whole genome shotgun sequence Tax=Paramecium tetraurelia	|	1.3925986021	3.628425516	1.095104e-16	1.076445e-15
comp37794_c0	1291	|	|	|	-1.2216845883	3.756541824	1.113894e-16	1.093895e-15
comp25649_c0	1137	sp|O15865|CDPK2_PLAFK|Calcium-dependent protein kinase 2 OS=Plasmodium falciparum (isolate K1 / Thailand)	A0C1G0|Chromosome undetermined scaffold_141, whole genome shotgun sequence Tax=Paramecium tetraurelia	GO:0004672|GO:0005524|GO:0006468|ATP binding|protein kinase activity|protein phosphorylation	1.2713840771	3.882323140	1.132738e-16	1.111368e-15
comp28141_c0	1470	|	A0DDC2|Chromosome undetermined scaffold_46, whole genome shotgun sequence Tax=Paramecium tetraurelia	|	2.5963709851	1.049764725	1.140309e-16	1.117757e-15
comp38591_c0	1232	sp|Q8RY89|PI5K8_ARATH|Phosphatidylinositol 4-phosphate 5-kinase 8 OS=Arabidopsis thaliana	A0C3B9|Chromosome undetermined scaffold_147, whole genome shotgun sequence Tax=Paramecium tetraurelia	|	1.4536082922	2.734754255	1.154929e-16	1.131038e-15
comp197438_c0	1569	|	A0CMB3|Chromosome undetermined scaffold_21, whole genome shotgun sequence Tax=Paramecium tetraurelia	|	2.5297099864	0.781206666	1.175001e-16	1.149628e-15
comp21810_c0	1563	|	A0EIN7|Chromosome undetermined scaffold_99, whole genome shotgun sequence Tax=Paramecium tetraurelia	|	-1.2796814219	3.920111974	1.233705e-16	1.205946e-15
comp43266_c0	4772	sp|Q9P0L2|MARK1_HUMAN|Serine/threonine-protein kinase MARK1 OS=Homo sapiens	A0DSG0|Chromosome undetermined scaffold_61, whole genome shotgun sequence Tax=Paramecium tetraurelia	|	1.0774533650	5.759988168	1.258029e-16	1.228586e-15
comp37377_c0	1028	|	A0DSQ9|Chromosome undetermined scaffold_62, whole genome shotgun sequence Tax=Paramecium tetraurelia	|	-1.1704583739	4.245262679	1.269021e-16	1.238175e-15
comp39454_c0	2416	sp|A9A5Y7|IMDH_NITMS|Inosine-5'-monophosphate dehydrogenase OS=Nitrosopumilus maritimus (strain SCM1)	A0CRF7|Chromosome undetermined scaffold_25, whole genome shotgun sequence Tax=Paramecium tetraurelia	GO:0003824|GO:0055114|catalytic activity|oxidation-reduction process	1.2186483123	6.288483601	1.278707e-16	1.246474e-15
comp39418_c0	2737	sp|Q21FY4|BIOF_SACD2|8-amino-7-oxononanoate synthase OS=Saccharophagus degradans (strain 2-40 / ATCC 43961 / DSM 17024)	A0BE95|Chromosome undetermined scaffold_101, whole genome shotgun sequence Tax=Paramecium tetraurelia	GO:0009058|GO:0030170|biosynthetic process|pyridoxal phosphate binding	-1.3807854824	7.186131177	1.312178e-16	1.277921e-15
comp40317_c0	3951	|	A0D8Q5|Chromosome undetermined scaffold_41, whole genome shotgun sequence Tax=Paramecium tetraurelia	|	-1.6491321968	10.565222472	1.360813e-16	1.324064e-15
comp43665_c0	8679	sp|Q63269|ITPR3_RAT|Inositol 1,4,5-trisphosphate receptor type 3 OS=Rattus norvegicus	A0C2J2|Chromosome undetermined scaffold_144, whole genome shotgun sequence Tax=Paramecium tetraurelia	GO:0016020|membrane	1.1703127636	4.666794675	1.415241e-16	1.375755e-15
comp35650_c0	1408	|	Q231X2|Small GTP-binding protein domain containing protein Tax=Hymenostomatida	GO:0005525|GTP binding	1.0998418606	5.375738424	1.454559e-16	1.412675e-15
comp35834_c0	762	|	A0DM54|Chromosome undetermined scaffold_56, whole genome shotgun sequence Tax=Paramecium tetraurelia	|	1.3570154456	3.505899131	1.485010e-16	1.440924e-15
comp42020_c0	2749	sp|Q9JJ00|PLS1_MOUSE|Phospholipid scramblase 1 OS=Mus musculus	A0CIQ6|Chromosome undetermined scaffold_19, whole genome shotgun sequence Tax=Paramecium tetraurelia	GO:0004672|GO:0005524|GO:0006468|ATP binding|protein kinase activity|protein phosphorylation	-1.2561417190	4.105530751	1.537286e-16	1.490278e-15
comp38099_c0	1151	|	A0CVT9|Chromosome undetermined scaffold_3, whole genome shotgun sequence Tax=Paramecium tetraurelia	|	-1.1013442322	5.764581402	1.553065e-16	1.504193e-15
comp39126_c0	1036	sp|P17053|G168_PARPR|G surface protein, allelic form 168 OS=Paramecium primaurelia	A0CNY0|Chromosome undetermined scaffold_224, whole genome shotgun sequence Tax=Paramecium tetraurelia	|	1.5225424419	2.494566310	1.572356e-16	1.521481e-15
comp32775_c0	297	sp|Q5ZII6|KISHA_CHICK|Protein kish-A OS=Gallus gallus	A0DYL6|Chromosome undetermined scaffold_7, whole genome shotgun sequence Tax=Paramecium tetraurelia	|	-1.5753285465	2.361817785	1.576704e-16	1.524292e-15
comp54658_c0	644	|	A0E0Q5|Chromosome undetermined scaffold_72, whole genome shotgun sequence Tax=Paramecium tetraurelia	|	1.7035000169	2.138010553	1.599758e-16	1.545164e-15
comp50175_c0	465	|	|	|	1.8812889108	1.797462532	1.688694e-16	1.629575e-15
comp22853_c0	3155	sp|P07098|LIPG_HUMAN|Gastric triacylglycerol lipase OS=Homo sapiens	A0DNW2|Chromosome undetermined scaffold_58, whole genome shotgun sequence Tax=Paramecium tetraurelia	GO:0006629|lipid metabolic process	-1.0924766174	6.230185811	1.750393e-16	1.686574e-15
comp41182_c0	1768	sp|Q8TF77|KAPR_MUCCL|cAMP-dependent protein kinase regulatory subunit OS=Mucor circinelloides f. lusitanicus	A0DBC7|Chromosome undetermined scaffold_44, whole genome shotgun sequence Tax=Paramecium tetraurelia	|	2.2480138872	1.630185889	1.750957e-16	1.686574e-15
comp42965_c0	4286	sp|O15050|TRNK1_HUMAN|TPR and ankyrin repeat-containing protein 1 OS=Homo sapiens	A0CVN8|Chromosome undetermined scaffold_29, whole genome shotgun sequence Tax=Paramecium tetraurelia	GO:0005524|GO:0016787|ATP binding|hydrolase activity	1.5152787577	2.523126672	1.755495e-16	1.689404e-15
comp40177_c0	1522	sp|Q8RWU6|NHX6_ARATH|Sodium/hydrogen exchanger 6 OS=Arabidopsis thaliana	A0D7B4|Sodium/hydrogen exchanger Tax=Paramecium tetraurelia	GO:0006812|GO:0015299|GO:0016021|GO:0055085|cation transport|integral to membrane|solute:hydrogen antiporter activity|transmembrane transport	-1.0965971033	4.908884165	1.762318e-16	1.694426e-15
comp36113_c0	2374	sp|Q25802|RPOC2_PLAF7|DNA-directed RNA polymerase subunit beta'' OS=Plasmodium falciparum (isolate 3D7)	A0C303|Chromosome undetermined scaffold_146, whole genome shotgun sequence Tax=Paramecium tetraurelia	GO:0004672|GO:0005524|GO:0006468|ATP binding|protein kinase activity|protein phosphorylation	-1.7734034455	1.613784174	1.798733e-16	1.727864e-15
comp27584_c1	1871	|	A0DR58|Chromosome undetermined scaffold_60, whole genome shotgun sequence. (Fragment) Tax=Paramecium tetraurelia	|	3.5008228516	0.057902948	1.811673e-16	1.738712e-15
comp38501_c0	1392	sp|O95070|YIF1A_HUMAN|Protein YIF1A OS=Homo sapiens	A0C565|Chromosome undetermined scaffold_15, whole genome shotgun sequence Tax=Paramecium tetraurelia	|	-1.1590767682	5.573005685	1.835736e-16	1.760206e-15
comp38191_c0	1736	|	|	|	1.3495016392	3.580144139	1.867409e-16	1.788951e-15
comp48243_c0	750	|	|	|	1.4224305267	3.121182197	1.879804e-16	1.799192e-15
comp38139_c0	1155	sp|Q9M1K2|PI5K4_ARATH|Phosphatidylinositol 4-phosphate 5-kinase 4 OS=Arabidopsis thaliana	A0BKL1|Chromosome undetermined scaffold_112, whole genome shotgun sequence Tax=Paramecium tetraurelia	|	1.9298410419	1.646078973	1.949624e-16	1.864328e-15
comp42859_c0	4758	sp|P77258|NEMA_ECOLI|N-ethylmaleimide reductase OS=Escherichia coli (strain K12)	A0CIU9|Chromosome undetermined scaffold_19, whole genome shotgun sequence Tax=Paramecium tetraurelia	GO:0010181|GO:0016491|GO:0055114|FMN binding|oxidation-reduction process|oxidoreductase activity	-1.7348545814	7.818101954	1.979489e-16	1.890589e-15
comp41872_c0	2151	sp|Q32KW2|UBXN1_BOVIN|UBX domain-containing protein 1 OS=Bos taurus	A0BQP9|Chromosome undetermined scaffold_121, whole genome shotgun sequence Tax=Paramecium tetraurelia	|	-1.1479244574	6.520608086	1.980669e-16	1.890589e-15
comp32379_c0	1051	sp|Q9QYF1|RDH11_MOUSE|Retinol dehydrogenase 11 OS=Mus musculus	Q6BGC9|Chromosome undetermined scaffold_1, whole genome shotgun sequence Tax=Paramecium tetraurelia	GO:0008152|GO:0016491|metabolic process|oxidoreductase activity	-1.1069949499	4.877863848	2.036138e-16	1.941781e-15
comp29622_c0	999	|	A0D4C6|Chromosome undetermined scaffold_37, whole genome shotgun sequence Tax=Paramecium tetraurelia	|	-1.4530362607	2.562264947	2.123932e-16	2.023678e-15
comp37931_c0	882	|	|	|	1.5969443457	2.229553298	2.129684e-16	2.027328e-15
comp43213_c0	2946	sp|O18866|KCMA1_PIG|Calcium-activated potassium channel subunit alpha-1 (Fragment) OS=Sus scrofa	A0CRP9|Chromosome undetermined scaffold_25, whole genome shotgun sequence Tax=Paramecium tetraurelia	GO:0006813|GO:0015269|GO:0016020|calcium-activated potassium channel activity|membrane|potassium ion transport	1.1545384271	4.840145667	2.249830e-16	2.139771e-15
comp44228_c0	725	sp|A5PK19|MET13_BOVIN|Methyltransferase-like protein 13 OS=Bos taurus	A0E2S4|Chromosome undetermined scaffold_75, whole genome shotgun sequence Tax=Paramecium tetraurelia	GO:0008152|GO:0008168|metabolic process|methyltransferase activity	1.1761737457	6.448436670	2.274215e-16	2.161016e-15
comp46127_c0	2931	sp|Q9VHS7|COQ2_DROME|4-hydroxybenzoate polyprenyltransferase, mitochondrial OS=Drosophila melanogaster	A0D167|Chromosome undetermined scaffold_34, whole genome shotgun sequence Tax=Paramecium tetraurelia	|	-1.1174727930	4.695326082	2.395325e-16	2.274051e-15
comp39695_c0	1189	sp|Q18938|MAAI_CAEEL|Probable maleylacetoacetate isomerase OS=Caenorhabditis elegans	A0CFY9|Chromosome undetermined scaffold_178, whole genome shotgun sequence Tax=Paramecium tetraurelia	|	-1.2683826304	3.396788083	2.468315e-16	2.341240e-15
comp38334_c0	2693	sp|A5DXE2|SEC13_LODEL|Protein transport protein SEC13 OS=Lodderomyces elongisporus (strain ATCC 11503 / CBS 2605 / JCM 1781 / NBRC 1676 / NRRL YB-4239)	A0EG15|Chromosome undetermined scaffold_94, whole genome shotgun sequence Tax=Paramecium tetraurelia	|	-1.2874906085	6.648969552	2.505879e-16	2.372905e-15
comp43556_c0	6535	sp|B2RYM0|ANGE1_RAT|Protein angel homolog 1 OS=Rattus norvegicus	A0CXA9|Chromosome undetermined scaffold_30, whole genome shotgun sequence Tax=Paramecium tetraurelia	GO:0005515|protein binding	1.1028185906	6.028940523	2.506194e-16	2.372905e-15
comp41898_c0	2810	sp|Q92564|DCNL4_HUMAN|DCN1-like protein 4 OS=Homo sapiens	A0BIK6|Chromosome undetermined scaffold_11, whole genome shotgun sequence Tax=Paramecium tetraurelia	|	1.1703395283	5.310963208	2.593863e-16	2.453711e-15
comp45699_c0	604	sp|Q86YS6|RAB43_HUMAN|Ras-related protein Rab-43 OS=Homo sapiens	Q3SDJ0|Chromosome undetermined scaffold_24, whole genome shotgun sequence Tax=Paramecium tetraurelia	GO:0005525|GO:0007264|GTP binding|small GTPase mediated signal transduction	-1.2954433779	3.276527259	2.620637e-16	2.476819e-15
comp42181_c4	739	|	|	|	1.3440539883	6.355923049	2.651389e-16	2.503642e-15
comp24318_c0	1006	|	Q60HV5|Centrin 1 Tax=Paramecium	GO:0005509|calcium ion binding	-1.0962452127	4.612798189	2.754931e-16	2.599089e-15
comp40458_c0	1478	sp|Q28BP9|FAF2_XENTR|FAS-associated factor 2 OS=Xenopus tropicalis	A0E6F9|Chromosome undetermined scaffold_8, whole genome shotgun sequence Tax=Paramecium tetraurelia	GO:0005515|protein binding	1.1072706222	6.457871593	2.768392e-16	2.609457e-15
comp38634_c0	1792	sp|Q05360|WHITE_LUCCU|Protein white OS=Lucilia cuprina	A0DMC1|Chromosome undetermined scaffold_56, whole genome shotgun sequence Tax=Paramecium tetraurelia	GO:0005524|GO:0016020|GO:0016887|ATP binding|ATPase activity|membrane	1.4378472867	2.744396768	2.920843e-16	2.750699e-15
comp37511_c1	4409	sp|P86148|RBP1_PLAF7|Reticulocyte-binding protein PFD0110w OS=Plasmodium falciparum (isolate 3D7)	A0D643|Chromosome undetermined scaffold_39, whole genome shotgun sequence Tax=Paramecium tetraurelia	|	1.4483977034	2.923602720	2.958152e-16	2.783352e-15
comp41347_c0	2594	sp|Q920R6|VPP4_MOUSE|V-type proton ATPase 116 kDa subunit a isoform 4 OS=Mus musculus	Q3SDB6|V-ATPase a subunit 9_1 isotype of the V0 sector Tax=Paramecium tetraurelia	GO:0015078|GO:0015991|GO:0033179|ATP hydrolysis coupled proton transport|hydrogen ion transmembrane transporter activity|proton-transporting V-type ATPase_ V0 domain	-1.1149444123	5.769947686	2.976947e-16	2.798542e-15
comp36355_c0	618	|	|	|	1.5514423365	2.343059318	2.982856e-16	2.801603e-15
comp42354_c0	3645	sp|Q9TW28|MYOM_DICDI|Myosin-M heavy chain OS=Dictyostelium discoideum	A0DT23|Chromosome undetermined scaffold_62, whole genome shotgun sequence Tax=Paramecium tetraurelia	GO:0005089|GO:0035023|regulation of Rho protein signal transduction|Rho guanyl-nucleotide exchange factor activity	-1.2305371777	3.702505342	3.002502e-16	2.817548e-15
comp37997_c0	811	sp|O81146|PSA6A_ARATH|Proteasome subunit alpha type-6-A OS=Arabidopsis thaliana	A0CDQ2|Chromosome undetermined scaffold_17, whole genome shotgun sequence Tax=Paramecium tetraurelia	GO:0004175|GO:0004298|GO:0005839|GO:0006511|GO:0019773|GO:0051603|endopeptidase activity|proteasome core complex|proteasome core complex_ alpha-subunit complex|proteolysis involved in cellular protein catabolic process|threonine-type endopeptidase activity|ubiquitin-dependent protein catabolic process	-1.3423072499	7.231302544	3.020897e-16	2.832293e-15
comp25418_c0	600	|	|	|	1.3469239007	3.211695910	3.033596e-16	2.841675e-15
comp37813_c1	1982	sp|O76329|ACTNB_DICDI|Interaptin OS=Dictyostelium discoideum	A0EAY8|Chromosome undetermined scaffold_87, whole genome shotgun sequence Tax=Paramecium tetraurelia	|	1.1853063156	4.101917780	3.079484e-16	2.882103e-15
comp39076_c0	1088	sp|Q04205|TENS_CHICK|Tensin OS=Gallus gallus	A0DED6|Chromosome undetermined scaffold_48, whole genome shotgun sequence Tax=Paramecium tetraurelia	GO:0005515|protein binding	-1.3451938763	3.054422870	3.155337e-16	2.949726e-15
comp38286_c0	1030	sp|Q5HPJ3|SBCC_STAEQ|Nuclease sbcCD subunit C OS=Staphylococcus epidermidis (strain ATCC 35984 / RP62A)	Q6BGA1|Chromosome undetermined scaffold_1, whole genome shotgun sequence Tax=Paramecium tetraurelia	|	-1.1292054688	4.460915324	3.158436e-16	2.949726e-15
comp41835_c0	4284	sp|Q0P457|KTI12_DANRE|Protein KTI12 homolog OS=Danio rerio	A0CYQ4|Chromosome undetermined scaffold_31, whole genome shotgun sequence Tax=Paramecium tetraurelia	GO:0005509|calcium ion binding	1.3347117061	7.074158292	3.160121e-16	2.949726e-15
comp38078_c0	764	|	A0DHI4|Chromosome undetermined scaffold_50, whole genome shotgun sequence Tax=Paramecium tetraurelia	|	-1.6587367201	7.162891871	3.193369e-16	2.978127e-15
comp43062_c0	2757	|	A0CGZ8|Chromosome undetermined scaffold_18, whole genome shotgun sequence Tax=Paramecium tetraurelia	GO:0003777|GO:0005524|GO:0007018|GO:0008017|ATP binding|microtubule binding|microtubule motor activity|microtubule-based movement	1.1883088447	4.121894580	3.252365e-16	3.030469e-15
comp38582_c0	1020	sp|Q1PEY5|HIBC2_ARATH|Probable 3-hydroxyisobutyryl-CoA hydrolase 2 OS=Arabidopsis thaliana	A0C505|Chromosome undetermined scaffold_15, whole genome shotgun sequence Tax=Paramecium tetraurelia	GO:0003824|GO:0008152|catalytic activity|metabolic process	-2.1413360072	1.051506801	3.262896e-16	3.037601e-15
comp23917_c0	2232	sp|C4YFX2|TUP1_CANAW|Transcriptional repressor TUP1 OS=Candida albicans (strain WO-1)	A0D7P7|Chromosome undetermined scaffold_40, whole genome shotgun sequence Tax=Paramecium tetraurelia	GO:0005515|protein binding	1.3833342353	2.925933109	3.271949e-16	3.043345e-15
comp37826_c0	974	sp|O13793|FSF1_SCHPO|Probable mitochondrial transport protein fsf1 OS=Schizosaccharomyces pombe (strain 972 / ATCC 24843)	A0CB33|Chromosome undetermined scaffold_163, whole genome shotgun sequence Tax=Paramecium tetraurelia	GO:0006812|GO:0008324|GO:0016020|GO:0055085|cation transmembrane transporter activity|cation transport|membrane|transmembrane transport	1.3850527748	2.941998991	3.398773e-16	3.158525e-15
comp37385_c0	3495	sp|A6TSZ1|FTSH1_ALKMQ|ATP-dependent zinc metalloprotease FtsH 1 OS=Alkaliphilus metalliredigens (strain QYMF)	Q23BU3|ATPase, AAA family protein Tax=Tetrahymena thermophila SB210	GO:0005524|ATP binding	1.2554859120	6.756615734	3.414573e-16	3.170418e-15
comp38822_c0	1220	|	A0D9J1|Chromosome undetermined scaffold_42, whole genome shotgun sequence Tax=Paramecium tetraurelia	GO:0004553|GO:0005975|carbohydrate metabolic process|hydrolase activity_ hydrolyzing O-glycosyl compounds	-1.3447020002	7.142062182	3.597506e-16	3.337335e-15
comp41340_c0	2551	sp|Q54QP7|Y3707_DICDI|LIMR family protein DDB_G0283707 OS=Dictyostelium discoideum	A0DTG9|Chromosome undetermined scaffold_63, whole genome shotgun sequence Tax=Paramecium tetraurelia	|	-1.0790216549	6.050986624	3.706796e-16	3.435702e-15
comp39883_c0	1483	|	A0BLH5|Chromosome undetermined scaffold_114, whole genome shotgun sequence Tax=Paramecium tetraurelia	|	2.6402974122	0.838953144	3.807348e-16	3.525805e-15
comp43603_c0	7567	sp|Q7TSP2|KIF15_RAT|Kinesin-like protein KIF15 OS=Rattus norvegicus	A0DKF0|Chromosome undetermined scaffold_54, whole genome shotgun sequence Tax=Paramecium tetraurelia	GO:0003777|GO:0005524|GO:0007018|GO:0008017|ATP binding|microtubule binding|microtubule motor activity|microtubule-based movement	-1.0761022095	5.105521141	3.904178e-16	3.612306e-15
comp39545_c0	1388	sp|P35507|KC1B_BOVIN|Casein kinase I isoform beta OS=Bos taurus	A0CLG3|Chromosome undetermined scaffold_20, whole genome shotgun sequence Tax=Paramecium tetraurelia	GO:0004672|GO:0005524|GO:0006468|ATP binding|protein kinase activity|protein phosphorylation	1.1679207481	4.465787937	3.932888e-16	3.635683e-15
comp51020_c0	830	|	A0BQB9|Chromosome undetermined scaffold_120, whole genome shotgun sequence Tax=Paramecium tetraurelia	|	1.2402171523	3.768418303	4.011967e-16	3.705541e-15
comp38233_c0	1103	sp|Q6ZPV2|INO80_MOUSE|DNA helicase INO80 OS=Mus musculus	A0E2Y8|Chromosome undetermined scaffold_75, whole genome shotgun sequence Tax=Paramecium tetraurelia	|	1.3174031025	7.184013100	4.418038e-16	4.077030e-15
comp43664_c1	6077	sp|Q54I48|CTL2_DICDI|Choline transporter-like protein 2 OS=Dictyostelium discoideum	A0DPM3|Chromosome undetermined scaffold_59, whole genome shotgun sequence Tax=Paramecium tetraurelia	|	-1.0995894746	5.117118372	4.517931e-16	4.165572e-15
comp43170_c0	5162	sp|Q9D9X6|ZSWM2_MOUSE|E3 ubiquitin-protein ligase Zswim2 OS=Mus musculus	A0C1I9|Chromosome undetermined scaffold_142, whole genome shotgun sequence Tax=Paramecium tetraurelia	GO:0016020|membrane	-1.3650810188	7.286217729	4.558066e-16	4.198910e-15
comp51985_c0	1675	sp|O76329|ACTNB_DICDI|Interaptin OS=Dictyostelium discoideum	O76329|Interaptin Tax=Dictyostelium discoideum	|	-1.2767539883	3.403522563	4.595200e-16	4.229427e-15
comp44930_c0	1090	|	A0BLL9|Chromosome undetermined scaffold_114, whole genome shotgun sequence Tax=Paramecium tetraurelia	|	1.2481464693	3.841524798	4.656827e-16	4.282414e-15
comp41734_c0	3167	sp|Q9FMP4|PM14_ARATH|Pre-mRNA branch site p14-like protein OS=Arabidopsis thaliana	A0CSJ3|Chromosome undetermined scaffold_26, whole genome shotgun sequence Tax=Paramecium tetraurelia	GO:0005509|calcium ion binding	-1.5712279125	6.912326826	4.989561e-16	4.584403e-15
comp35974_c0	1263	|	A0BZY0|Chromosome undetermined scaffold_14, whole genome shotgun sequence Tax=Paramecium tetraurelia	|	-1.4694248915	8.856387653	5.029132e-16	4.616743e-15
comp39492_c0	1379	sp|Q09170|CDS1_SCHPO|Serine/threonine-protein kinase cds1 OS=Schizosaccharomyces pombe (strain 972 / ATCC 24843)	A0BET2|Chromosome undetermined scaffold_102, whole genome shotgun sequence Tax=Paramecium tetraurelia	GO:0004672|GO:0005524|GO:0006468|ATP binding|protein kinase activity|protein phosphorylation	-1.1658615656	4.126640334	5.146266e-16	4.720168e-15
comp36085_c0	1767	sp|O76329|ACTNB_DICDI|Interaptin OS=Dictyostelium discoideum	A0BU83|Chromosome undetermined scaffold_129, whole genome shotgun sequence Tax=Paramecium tetraurelia	|	2.8317110210	0.415726808	5.179256e-16	4.746302e-15
comp43587_c0	5297	sp|Q54QP0|U614_DICDI|UPF0614 protein OS=Dictyostelium discoideum	A0DU55|Chromosome undetermined scaffold_64, whole genome shotgun sequence Tax=Paramecium tetraurelia	|	1.1754606689	4.667023195	5.433058e-16	4.974570e-15
comp36834_c0	708	|	A0C4Z0|Chromosome undetermined scaffold_15, whole genome shotgun sequence Tax=Paramecium tetraurelia	|	1.5617038188	2.365504727	5.466649e-16	5.000989e-15
comp41567_c0	2449	sp|Q9CZD3|SYG_MOUSE|Glycine--tRNA ligase OS=Mus musculus	A0CME0|Chromosome undetermined scaffold_21, whole genome shotgun sequence Tax=Paramecium tetraurelia	GO:0000166|GO:0004812|GO:0005524|GO:0006418|aminoacyl-tRNA ligase activity|ATP binding|nucleotide binding|tRNA aminoacylation for protein translation	1.4136632330	7.072510764	5.757568e-16	5.262567e-15
comp42051_c0	2991	sp|Q11004|PPID_SCHPO|40 kDa peptidyl-prolyl cis-trans isomerase OS=Schizosaccharomyces pombe (strain 972 / ATCC 24843)	A0DCM7|Chromosome undetermined scaffold_45, whole genome shotgun sequence Tax=Paramecium tetraurelia	GO:0003755|GO:0005975|GO:0006457|GO:0042132|GO:0042578|carbohydrate metabolic process|fructose 1_6-bisphosphate 1-phosphatase activity|peptidyl-prolyl cis-trans isomerase activity|phosphoric ester hydrolase activity|protein folding	1.0819216993	5.266312332	5.896430e-16	5.384828e-15
comp40576_c0	2252	|	A0CB74|Chromosome undetermined scaffold_163, whole genome shotgun sequence Tax=Paramecium tetraurelia	|	-1.1207362568	5.190810817	5.943952e-16	5.423535e-15
comp41641_c1	3256	sp|Q96RK4|BBS4_HUMAN|Bardet-Biedl syndrome 4 protein OS=Homo sapiens	G0QV35|Tpr repeat protein Tax=Ichthyophthirius multifiliis strain G5	GO:0005515|protein binding	1.1272163604	4.527616517	6.027443e-16	5.494967e-15
comp42224_c0	2642	sp|Q9MZS1|HCN1_RABIT|Potassium/sodium hyperpolarization-activated cyclic nucleotide-gated channel 1 OS=Oryctolagus cuniculus	A0CIL3|Chromosome undetermined scaffold_19, whole genome shotgun sequence Tax=Paramecium tetraurelia	|	1.3411448110	3.421436832	6.092311e-16	5.549312e-15
comp42645_c0	4166	|	A0CGF0|Chromosome undetermined scaffold_18, whole genome shotgun sequence Tax=Paramecium tetraurelia	|	1.0846284761	5.358665816	6.126003e-16	5.575191e-15
comp40536_c0	3407	sp|P06782|SNF1_YEAST|Carbon catabolite-derepressing protein kinase OS=Saccharomyces cerevisiae (strain ATCC 204508 / S288c)	A0DQ78|Chromosome undetermined scaffold_6, whole genome shotgun sequence Tax=Paramecium tetraurelia	GO:0004672|GO:0005524|GO:0006468|ATP binding|protein kinase activity|protein phosphorylation	1.1595049205	4.880323218	6.229402e-16	5.664409e-15
comp42170_c0	5680	sp|O76329|ACTNB_DICDI|Interaptin OS=Dictyostelium discoideum	A0C0Q5|Chromosome undetermined scaffold_140, whole genome shotgun sequence Tax=Paramecium tetraurelia	|	-1.0421015730	5.368502435	6.238483e-16	5.667785e-15
comp35609_c0	626	|	A0BJH4|Chromosome undetermined scaffold_110, whole genome shotgun sequence Tax=Paramecium tetraurelia	GO:0005525|GTP binding	1.4330724641	10.431081918	6.344593e-16	5.759232e-15
comp39748_c0	2634	sp|Q6PCX9|TRI37_MOUSE|E3 ubiquitin-protein ligase TRIM37 OS=Mus musculus	A0E3C3|Chromosome undetermined scaffold_76, whole genome shotgun sequence Tax=Paramecium tetraurelia	GO:0005515|GO:0005622|GO:0008270|intracellular|protein binding|zinc ion binding	-1.2658853132	6.768838233	6.547487e-16	5.938301e-15
comp44825_c0	925	sp|Q9HGP4|YK82_SCHPO|Bromodomain-containing protein C631.02 OS=Schizosaccharomyces pombe (strain 972 / ATCC 24843)	A0CHU9|Chromosome undetermined scaffold_184, whole genome shotgun sequence Tax=Paramecium tetraurelia	GO:0005515|protein binding	-1.0718460027	5.574847066	6.622966e-16	6.001601e-15
comp37486_c0	815	|	|	GO:0008080|N-acetyltransferase activity	1.4882529902	2.541686075	6.679942e-16	6.048040e-15
comp35100_c0	783	|	|	|	-1.8252266471	1.496294910	6.750066e-16	6.106293e-15
comp35895_c1	465	sp|P36863|YPTV4_VOLCA|GTP-binding protein yptV4 OS=Volvox carteri	Q3SD23|Chromosome undetermined scaffold_98, whole genome shotgun sequence Tax=Paramecium tetraurelia	GO:0005525|GO:0007264|GTP binding|small GTPase mediated signal transduction	-1.9738194204	1.110250947	6.864492e-16	6.204490e-15
comp42789_c0	3120	sp|Q29RU4|CO6_BOVIN|Complement component C6 OS=Bos taurus	A0BCZ0|Chromosome undetermined scaffold_10, whole genome shotgun sequence Tax=Paramecium tetraurelia	|	-1.0898424848	5.414392442	6.886139e-16	6.218731e-15
comp39869_c0	1321	sp|O94168|SNF1_CANTR|Carbon catabolite-derepressing protein kinase OS=Candida tropicalis	A0C8T5|Chromosome undetermined scaffold_159, whole genome shotgun sequence Tax=Paramecium tetraurelia	GO:0004672|GO:0005524|GO:0006468|ATP binding|protein kinase activity|protein phosphorylation	1.7983965234	1.694630863	6.921583e-16	6.245397e-15
comp51504_c0	1641	sp|Q54VY3|Y6355_DICDI|Putative uncharacterized protein DDB_G0280065 OS=Dictyostelium discoideum	A0CQS2|Chromosome undetermined scaffold_24, whole genome shotgun sequence Tax=Paramecium tetraurelia	|	1.1737195148	4.165433004	6.929316e-16	6.247035e-15
comp39807_c0	2112	|	A0BK69|Chromosome undetermined scaffold_111, whole genome shotgun sequence Tax=Paramecium tetraurelia	|	1.4000244362	2.649552062	7.125148e-16	6.418105e-15
comp39055_c0	1160	sp|Q5A216|NDC80_CANAL|Probable kinetochore protein NDC80 OS=Candida albicans (strain SC5314 / ATCC MYA-2876)	A0BDB3|Chromosome undetermined scaffold_10, whole genome shotgun sequence Tax=Paramecium tetraurelia	|	-1.0787767299	4.825402093	7.277126e-16	6.549413e-15
comp39005_c0	2534	sp|O94431|YHKC_SCHPO|Uncharacterized aminotransferase C660.12c OS=Schizosaccharomyces pombe (strain 972 / ATCC 24843)	A0EC08|Chromosome undetermined scaffold_89, whole genome shotgun sequence Tax=Paramecium tetraurelia	GO:0008152|metabolic process	-1.1298809545	4.580648905	7.471554e-16	6.718671e-15
comp25569_c0	2739	sp|Q54VY3|Y6355_DICDI|Putative uncharacterized protein DDB_G0280065 OS=Dictyostelium discoideum	A0BRX8|Chromosome undetermined scaffold_124, whole genome shotgun sequence Tax=Paramecium tetraurelia	|	-1.0373976589	5.393929861	7.495590e-16	6.734549e-15
comp55755_c0	899	|	A0E5X3|Chromosome undetermined scaffold_8, whole genome shotgun sequence Tax=Paramecium tetraurelia	|	-1.3817217171	2.628075507	7.701415e-16	6.913592e-15
comp44549_c0	2789	sp|Q8AB53|Y258_BACTN|Putative glucosamine-6-phosphate deaminase-like protein BT_0258 OS=Bacteroides thetaiotaomicron (strain ATCC 29148 / DSM 2079 / NCTC 10582 / E50 / VPI-5482)	A0ECC2|Chromosome undetermined scaffold_89, whole genome shotgun sequence Tax=Paramecium tetraurelia	GO:0005975|carbohydrate metabolic process	-1.3737091700	7.634494421	7.904370e-16	7.089757e-15
comp41547_c0	4069	sp|Q99758|ABCA3_HUMAN|ATP-binding cassette sub-family A member 3 OS=Homo sapiens	A0CKF0|Chromosome undetermined scaffold_2, whole genome shotgun sequence Tax=Paramecium tetraurelia	GO:0005524|GO:0016887|ATP binding|ATPase activity	-1.4221038477	7.547966832	8.335208e-16	7.469846e-15
comp38248_c1	978	|	|	|	1.2004789209	3.984432232	8.467258e-16	7.581751e-15
comp41891_c1	1388	sp|Q9Y6G9|DC1L1_HUMAN|Cytoplasmic dynein 1 light intermediate chain 1 OS=Homo sapiens	A0BRQ2|Chromosome undetermined scaffold_123, whole genome shotgun sequence Tax=Paramecium tetraurelia	|	-1.1066087210	5.493137174	8.627348e-16	7.718552e-15
comp41088_c0	1884	|	A0BE00|Chromosome undetermined scaffold_101, whole genome shotgun sequence Tax=Paramecium tetraurelia	|	1.8747701719	1.500557963	8.800589e-16	7.866877e-15
comp38803_c0	2020	|	B9LYM1|Putative membrane protein Tax=Borrelia burgdorferi	|	1.3665228741	3.931204005	9.268113e-16	8.277789e-15
comp41938_c0	2023	|	A0CM15|Chromosome undetermined scaffold_21, whole genome shotgun sequence Tax=Paramecium tetraurelia	|	1.1317244587	4.453325136	9.867648e-16	8.805813e-15
comp43447_c0	5078	sp|P0CE10|Y4102_ARATH|Putative uncharacterized protein At4g01020, chloroplastic OS=Arabidopsis thaliana	A0CXY9|Chromosome undetermined scaffold_30, whole genome shotgun sequence Tax=Paramecium tetraurelia	|	1.2358833964	7.041880315	1.027756e-15	9.163867e-15
comp28314_c0	1247	sp|Q552X2|MED26_DICDI|Putative mediator of RNA polymerase II transcription subunit 26 OS=Dictyostelium discoideum	UPI00006CFBFD|UPI00006CFBFD related cluster Tax=unknown	|	2.5093499193	0.696633020	1.029138e-15	9.168447e-15
comp39441_c0	1661	|	A0DXL9|Chromosome undetermined scaffold_69, whole genome shotgun sequence Tax=Paramecium tetraurelia	|	1.4970692766	2.458152792	1.032879e-15	9.194013e-15
comp36649_c0	1105	sp|P70473|AMACR_RAT|Alpha-methylacyl-CoA racemase OS=Rattus norvegicus	A0C959|Chromosome undetermined scaffold_16, whole genome shotgun sequence Tax=Paramecium tetraurelia	GO:0003824|GO:0008152|catalytic activity|metabolic process	-1.2156037819	3.594243301	1.100971e-15	9.791874e-15
comp37547_c0	1444	sp|Q8IDG7|YPF01_PLAF7|Uncharacterized protein PF13_0277 OS=Plasmodium falciparum (isolate 3D7)	A0CKS9|Chromosome undetermined scaffold_20, whole genome shotgun sequence Tax=Paramecium tetraurelia	|	1.2665088909	3.331887870	1.132392e-15	1.006274e-14
comp36960_c0	1084	sp|Q5FWL3|RNF41_XENLA|E3 ubiquitin-protein ligase NRDP1 OS=Xenopus laevis	Q6BFI2|Chromosome undetermined scaffold_1, whole genome shotgun sequence Tax=Paramecium tetraurelia	|	1.1021733095	6.172748220	1.133333e-15	1.006274e-14
comp43662_c0	2135	sp|O76329|ACTNB_DICDI|Interaptin OS=Dictyostelium discoideum	A0DZB0|Chromosome undetermined scaffold_7, whole genome shotgun sequence Tax=Paramecium tetraurelia	|	-1.0508533027	5.507856366	1.147905e-15	1.018356e-14
comp43316_c0	5361	sp|Q8YV57|Y2124_NOSS1|Uncharacterized WD repeat-containing protein all2124 OS=Nostoc sp. (strain PCC 7120 / UTEX 2576)	A0CJ90|Chromosome undetermined scaffold_2, whole genome shotgun sequence Tax=Paramecium tetraurelia	|	1.3144927012	3.103017520	1.153144e-15	1.022144e-14
comp41861_c0	4875	sp|Q80ZA4|PKHL1_MOUSE|Fibrocystin-L OS=Mus musculus	A0D5V3|Chromosome undetermined scaffold_39, whole genome shotgun sequence Tax=Paramecium tetraurelia	|	-1.6297108664	5.811419982	1.157893e-15	1.025493e-14
comp40717_c0	648	|	A0C5Z7|Chromosome undetermined scaffold_151, whole genome shotgun sequence Tax=Paramecium tetraurelia	|	-1.0420927210	5.566008211	1.196034e-15	1.058385e-14
comp38153_c0	1611	sp|Q55874|Y103_SYNY3|Uncharacterized protein sll0103 OS=Synechocystis sp. (strain PCC 6803 / Kazusa)	A0BMT6|Chromosome undetermined scaffold_117, whole genome shotgun sequence Tax=Paramecium tetraurelia	GO:0005515|protein binding	1.0574399126	5.339210877	1.213454e-15	1.072901e-14
comp42868_c0	1481	sp|Q95QD7|LIN54_CAEEL|Protein lin-54 OS=Caenorhabditis elegans	A0CVA4|Chromosome undetermined scaffold_29, whole genome shotgun sequence Tax=Paramecium tetraurelia	|	-1.2453614788	5.874833349	1.237724e-15	1.093444e-14
comp39151_c0	1600	|	|	|	1.1579606087	4.320651649	1.262581e-15	1.114471e-14
comp41793_c2	557	|	B0EB97|Putative uncharacterized protein Tax=Entamoeba dispar SAW760	|	1.4048152037	2.653926611	1.288108e-15	1.136054e-14
comp42590_c0	2750	sp|Q9DC16|ERGI1_MOUSE|Endoplasmic reticulum-Golgi intermediate compartment protein 1 OS=Mus musculus	A0DU47|Chromosome undetermined scaffold_64, whole genome shotgun sequence Tax=Paramecium tetraurelia	|	1.1016632382	5.593786011	1.308347e-15	1.152940e-14
comp41041_c0	1845	|	A0BLH5|Chromosome undetermined scaffold_114, whole genome shotgun sequence Tax=Paramecium tetraurelia	|	1.8432241529	1.523240626	1.318531e-15	1.160945e-14
comp42552_c0	2893	sp|Q9NVG8|TBC13_HUMAN|TBC1 domain family member 13 OS=Homo sapiens	A0EBV2|Chromosome undetermined scaffold_88, whole genome shotgun sequence Tax=Paramecium tetraurelia	|	-1.1658268168	3.863051985	1.432291e-15	1.260058e-14
comp39407_c0	1715	sp|Q9SFB8|PI5K6_ARATH|Phosphatidylinositol 4-phosphate 5-kinase 6 OS=Arabidopsis thaliana	A0BGT2|Chromosome undetermined scaffold_106, whole genome shotgun sequence Tax=Paramecium tetraurelia	|	1.1014543367	5.955499902	1.441457e-15	1.267066e-14
comp37574_c0	8419	sp|O15865|CDPK2_PLAFK|Calcium-dependent protein kinase 2 OS=Plasmodium falciparum (isolate K1 / Thailand)	A0C7E4|Chromosome undetermined scaffold_155, whole genome shotgun sequence Tax=Paramecium tetraurelia	GO:0004672|GO:0005509|GO:0005524|GO:0006468|ATP binding|calcium ion binding|protein kinase activity|protein phosphorylation	-1.3942446019	8.686690513	1.472646e-15	1.293405e-14
comp40568_c0	1972	sp|Q86AF2|Y6864_DICDI|Putative uncharacterized protein DDB_G0271606 OS=Dictyostelium discoideum	A0CNN9|Chromosome undetermined scaffold_22, whole genome shotgun sequence Tax=Paramecium tetraurelia	|	-1.0843476221	4.597541896	1.476524e-15	1.295733e-14
comp28083_c0	645	|	A0CE18|Chromosome undetermined scaffold_17, whole genome shotgun sequence Tax=Paramecium tetraurelia	|	1.3207268213	3.045079201	1.496061e-15	1.311787e-14
comp37353_c0	971	sp|Q54UW4|Y0777_DICDI|Bromodomain-containing protein DDB_G0280777 OS=Dictyostelium discoideum	B7K126|BRCT domain protein Tax=Cyanothece sp. PCC 8801	|	1.3271918899	3.472231822	1.615080e-15	1.414888e-14
comp36183_c0	722	sp|Q7ZVE3|TIGRB_DANRE|Probable fructose-2,6-bisphosphatase TIGAR B OS=Danio rerio	A0D7F1|Chromosome undetermined scaffold_4, whole genome shotgun sequence Tax=Paramecium tetraurelia	|	1.6925295784	2.003783889	1.616325e-15	1.414888e-14
comp41032_c0	1929	sp|Q9UJS0|CMC2_HUMAN|Calcium-binding mitochondrial carrier protein Aralar2 OS=Homo sapiens	A0C6J3|Chromosome undetermined scaffold_152, whole genome shotgun sequence Tax=Paramecium tetraurelia	|	-1.0810455293	4.888050051	1.735265e-15	1.517746e-14
comp43264_c0	4984	sp|Q7SXR3|MAEA_DANRE|Macrophage erythroblast attacher OS=Danio rerio	A0DY01|Chromosome undetermined scaffold_69, whole genome shotgun sequence Tax=Paramecium tetraurelia	GO:0006855|GO:0015238|GO:0015297|GO:0016020|GO:0055085|antiporter activity|drug transmembrane transport|drug transmembrane transporter activity|membrane|transmembrane transport	-1.0995843426	4.527172742	1.763928e-15	1.541539e-14
comp43448_c0	5753	sp|Q3TKR3|NAL4C_MOUSE|NACHT, LRR and PYD domains-containing protein 4C OS=Mus musculus	A0BMJ6|Chromosome undetermined scaffold_116, whole genome shotgun sequence Tax=Paramecium tetraurelia	GO:0005515|protein binding	-1.1065708815	4.583180127	1.792349e-15	1.565081e-14
comp38512_c0	1607	sp|Q803I2|ERGI3_DANRE|Endoplasmic reticulum-Golgi intermediate compartment protein 3 OS=Danio rerio	A0BDY5|Chromosome undetermined scaffold_101, whole genome shotgun sequence Tax=Paramecium tetraurelia	|	-1.0897647911	5.930763645	1.860518e-15	1.623264e-14
comp37860_c0	1509	|	UPI00006CD0B4|UPI00006CD0B4 related cluster Tax=unknown	|	1.6192883753	2.343886465	1.874189e-15	1.633841e-14
comp34268_c0	980	|	|	|	1.8957120613	1.421032313	1.892624e-15	1.648551e-14
comp41147_c0	2409	sp|Q54YZ9|DHKJ_DICDI|Hybrid signal transduction histidine kinase J OS=Dictyostelium discoideum	A0BJL8|Chromosome undetermined scaffold_110, whole genome shotgun sequence Tax=Paramecium tetraurelia	GO:0000156|GO:0000160|GO:0006355|phosphorelay response regulator activity|phosphorelay signal transduction system|regulation of transcription_ DNA-dependent	1.5095535963	2.233027903	1.926074e-15	1.676303e-14
comp38737_c0	812	sp|P40506|PPCS_YEAST|Phosphopantothenate--cysteine ligase CAB2 OS=Saccharomyces cerevisiae (strain ATCC 204508 / S288c)	A0DAU6|Chromosome undetermined scaffold_43, whole genome shotgun sequence Tax=Paramecium tetraurelia	|	1.1265372375	4.691241743	1.997329e-15	1.736886e-14
comp42664_c0	4150	|	A0DEJ0|Chromosome undetermined scaffold_48, whole genome shotgun sequence Tax=Paramecium tetraurelia	|	-1.0535820273	6.204569767	2.005819e-15	1.742834e-14
comp32926_c0	1022	|	|	|	1.6438338629	2.141146545	2.033765e-15	1.765663e-14
comp37825_c0	1194	|	|	|	1.1317224026	4.430306176	2.067953e-15	1.793868e-14
comp22114_c0	558	|	|	|	-1.6297530449	1.952892580	2.120368e-15	1.837827e-14
comp37165_c0	914	|	|	|	-1.1361263193	4.257002622	2.144245e-15	1.856997e-14
comp39101_c0	1596	sp|Q7RAH3|CDPK1_PLAYO|Calcium-dependent protein kinase 1 OS=Plasmodium yoelii yoelii	A0EA46|Chromosome undetermined scaffold_85, whole genome shotgun sequence Tax=Paramecium tetraurelia	GO:0004672|GO:0005524|GO:0006468|ATP binding|protein kinase activity|protein phosphorylation	1.1944025211	4.430268165	2.207650e-15	1.910341e-14
comp40895_c0	1473	|	A0CDW1|Chromosome undetermined scaffold_17, whole genome shotgun sequence Tax=Paramecium tetraurelia	|	1.4957074440	2.654360290	2.250332e-15	1.945680e-14
comp36170_c1	561	sp|Q28GQ2|MECR_XENTR|Trans-2-enoyl-CoA reductase, mitochondrial OS=Xenopus tropicalis	A0CJM4|Chromosome undetermined scaffold_2, whole genome shotgun sequence Tax=Paramecium tetraurelia	GO:0016491|GO:0055114|oxidation-reduction process|oxidoreductase activity	-2.7594169746	0.123991777	2.394250e-15	2.068421e-14
comp38169_c0	2051	|	H9D1L8|NADH dehydrogenase subunit 5 Tax=Bursaphelenchus xylophilus	|	-1.2843039271	3.449416311	2.460303e-15	2.122485e-14
comp39715_c0	4052	|	A0D826|Chromosome undetermined scaffold_40, whole genome shotgun sequence Tax=Paramecium tetraurelia	|	1.3300587001	8.421974197	2.460852e-15	2.122485e-14
comp44673_c0	6992	sp|Q54Q92|LMD2A_DICDI|LMBR1 domain-containing protein 2 homolog A OS=Dictyostelium discoideum	A0BV88|Chromosome undetermined scaffold_13, whole genome shotgun sequence Tax=Paramecium tetraurelia	|	-1.3039283410	7.622829715	2.549188e-15	2.196879e-14
comp55071_c0	1856	sp|Q8TD19|NEK9_HUMAN|Serine/threonine-protein kinase Nek9 OS=Homo sapiens	A0CKI2|Chromosome undetermined scaffold_2, whole genome shotgun sequence Tax=Paramecium tetraurelia	GO:0004672|GO:0005524|GO:0006468|ATP binding|protein kinase activity|protein phosphorylation	-1.1962951426	3.803880062	2.555249e-15	2.200307e-14
comp41333_c0	2002	sp|Q02595|KPK2_PLAFK|Probable serine/threonine-protein kinase 2 OS=Plasmodium falciparum (isolate K1 / Thailand)	A0D2H1|Chromosome undetermined scaffold_35, whole genome shotgun sequence Tax=Paramecium tetraurelia	GO:0004672|GO:0005524|GO:0006468|ATP binding|protein kinase activity|protein phosphorylation	-1.2734461403	3.080882563	2.640610e-15	2.271958e-14
comp40140_c0	2247	sp|Q86Y56|HEAT2_HUMAN|HEAT repeat-containing protein 2 OS=Homo sapiens	A0DKR5|Chromosome undetermined scaffold_54, whole genome shotgun sequence Tax=Paramecium tetraurelia	|	-1.0310924537	5.443684472	2.757025e-15	2.370189e-14
comp35829_c1	1879	|	G0QVR9|Solute carrier family 44 protein member 2, putative (Fragment) Tax=Ichthyophthirius multifiliis strain G5	|	-1.1649728767	3.756073440	2.772418e-15	2.381482e-14
comp36836_c1	3371	|	|	|	1.3789832524	2.817058891	2.815466e-15	2.416494e-14
comp43098_c0	5875	sp|Q5BCC5|CAN_EMENI|Carbonic anhydrase OS=Emericella nidulans (strain FGSC A4 / ATCC 38163 / CBS 112.46 / NRRL 194 / M139)	A0DFX1|Chromosome undetermined scaffold_5, whole genome shotgun sequence Tax=Paramecium tetraurelia	|	1.1001058477	4.714706012	2.852132e-15	2.445975e-14
comp38940_c1	3352	sp|Q9NW15|ANO10_HUMAN|Anoctamin-10 OS=Homo sapiens	A0DPP4|Chromosome undetermined scaffold_59, whole genome shotgun sequence Tax=Paramecium tetraurelia	|	2.9989057149	0.161451856	2.899074e-15	2.484214e-14
comp37517_c0	805	sp|Q8NDV7|TNR6A_HUMAN|Trinucleotide repeat-containing gene 6A protein OS=Homo sapiens	A0D5V3|Chromosome undetermined scaffold_39, whole genome shotgun sequence Tax=Paramecium tetraurelia	|	-1.8185438957	1.782229864	2.916944e-15	2.497500e-14
comp36618_c0	1119	sp|Q91VB2|KCC1G_MOUSE|Calcium/calmodulin-dependent protein kinase type 1G OS=Mus musculus	A0DFX3|Chromosome undetermined scaffold_5, whole genome shotgun sequence Tax=Paramecium tetraurelia	GO:0004672|GO:0005524|GO:0006468|ATP binding|protein kinase activity|protein phosphorylation	-1.2678799553	3.089913805	2.954483e-15	2.527592e-14
comp36958_c0	1194	sp|Q8YRI1|YY46_NOSS1|Uncharacterized WD repeat-containing protein alr3466 OS=Nostoc sp. (strain PCC 7120 / UTEX 2576)	H9JSQ9|Uncharacterized protein Tax=Bombyx mori	GO:0005515|protein binding	1.4612717550	2.913967679	2.967813e-15	2.536909e-14
comp41192_c0	1558	|	A0CTT8|Chromosome undetermined scaffold_27, whole genome shotgun sequence Tax=Paramecium tetraurelia	|	-1.2776956150	3.042787464	2.970181e-15	2.536909e-14
comp34603_c0	2432	|	A0D039|Chromosome undetermined scaffold_33, whole genome shotgun sequence Tax=Paramecium tetraurelia	GO:0005515|protein binding	2.3521416683	0.782870020	3.008911e-15	2.567913e-14
comp33957_c0	3409	sp|Q8R151|ZNFX1_MOUSE|NFX1-type zinc finger-containing protein 1 OS=Mus musculus	A0CXV3|Chromosome undetermined scaffold_30, whole genome shotgun sequence Tax=Paramecium tetraurelia	|	-1.3645176353	2.831928639	3.132111e-15	2.670896e-14
comp36500_c0	1297	|	|	|	-1.5323809800	2.066160788	3.155936e-15	2.689041e-14
comp40232_c2	1696	sp|Q6BYE5|ASF1_DEBHA|Histone chaperone ASF1 OS=Debaryomyces hansenii (strain ATCC 36239 / CBS 767 / JCM 1990 / NBRC 0083 / IGC 2968)	A0CU44|Chromosome undetermined scaffold_28, whole genome shotgun sequence Tax=Paramecium tetraurelia	GO:0005634|GO:0006333|chromatin assembly or disassembly|nucleus	-1.1155943825	4.567669888	3.231448e-15	2.751161e-14
comp43495_c0	7333	sp|Q91W86|VPS11_MOUSE|Vacuolar protein sorting-associated protein 11 homolog OS=Mus musculus	A0C9X8|Chromosome undetermined scaffold_16, whole genome shotgun sequence Tax=Paramecium tetraurelia	GO:0006886|GO:0016192|intracellular protein transport|vesicle-mediated transport	-1.3483563177	8.113166315	3.593305e-15	3.056770e-14
comp32537_c0	315	|	|	|	-1.1325346562	4.495753756	3.658720e-15	3.109235e-14
comp43686_c0	10654	sp|Q54LB8|VP13A_DICDI|Putative vacuolar protein sorting-associated protein 13A OS=Dictyostelium discoideum	A0C9X9|Chromosome undetermined scaffold_16, whole genome shotgun sequence Tax=Paramecium tetraurelia	|	-1.5890555880	7.615853321	3.660869e-15	3.109235e-14
comp39699_c0	481	|	A0E216|Chromosome undetermined scaffold_74, whole genome shotgun sequence Tax=Paramecium tetraurelia	|	-1.2589956489	6.033645156	3.853652e-15	3.270338e-14
comp39382_c0	1446	|	A0DNL9|Chromosome undetermined scaffold_58, whole genome shotgun sequence Tax=Paramecium tetraurelia	|	-1.1053560395	4.312101971	3.863259e-15	3.275858e-14
comp41993_c0	1070	sp|A6NNF4|ZN726_HUMAN|Zinc finger protein 726 OS=Homo sapiens	A0E0U6|Chromosome undetermined scaffold_72, whole genome shotgun sequence Tax=Paramecium tetraurelia	|	-1.0173009032	5.223376944	3.887060e-15	3.293394e-14
comp39693_c0	1702	sp|Q54G05|LRRX1_DICDI|Putative leucine-rich repeat-containing protein DDB_G0290503 OS=Dictyostelium discoideum	A0CDT0|Chromosome undetermined scaffold_17, whole genome shotgun sequence Tax=Paramecium tetraurelia	|	1.3576268428	2.937824534	3.952361e-15	3.346037e-14
comp36451_c0	904	sp|Q54Q31|PHB2_DICDI|Prohibitin-2 OS=Dictyostelium discoideum	A0CKC6|Chromosome undetermined scaffold_2, whole genome shotgun sequence Tax=Paramecium tetraurelia	|	-1.5890307981	7.584053010	3.965218e-15	3.354231e-14
comp39379_c0	1436	sp|Q556Q3|IRLF_DICDI|Probable serine/threonine-protein kinase irlF OS=Dictyostelium discoideum	A0DF12|Chromosome undetermined scaffold_48, whole genome shotgun sequence Tax=Paramecium tetraurelia	|	-1.6136493830	2.749239282	4.112326e-15	3.475887e-14
comp24157_c0	458	sp|Q54UG3|Y1095_DICDI|UPF0746 protein DDB_G0281095 OS=Dictyostelium discoideum	F2UDB8|Putative uncharacterized protein Tax=Salpingoeca sp. ATCC 50818	|	-2.4670150452	0.409764524	4.173530e-15	3.524796e-14
comp37350_c0	9654	sp|P17053|G168_PARPR|G surface protein, allelic form 168 OS=Paramecium primaurelia	A0E3U3|Chromosome undetermined scaffold_77, whole genome shotgun sequence Tax=Paramecium tetraurelia	|	1.0939119173	5.250960542	4.195914e-15	3.540868e-14
comp43106_c0	6604	sp|O76329|ACTNB_DICDI|Interaptin OS=Dictyostelium discoideum	A0EEY2|Chromosome undetermined scaffold_92, whole genome shotgun sequence Tax=Paramecium tetraurelia	|	-1.1719084048	6.430579514	4.223146e-15	3.561002e-14
comp42358_c0	2859	sp|O76329|ACTNB_DICDI|Interaptin OS=Dictyostelium discoideum	A0D1V4|Chromosome undetermined scaffold_34, whole genome shotgun sequence Tax=Paramecium tetraurelia	|	-1.0461582306	5.132404990	4.333464e-15	3.651108e-14
comp40223_c0	1765	sp|Q1LVN8|SELO_DANRE|Selenoprotein O OS=Danio rerio	A0D0J8|Chromosome undetermined scaffold_33, whole genome shotgun sequence Tax=Paramecium tetraurelia	|	-1.1429014897	3.924104322	4.459400e-15	3.754218e-14
comp34936_c0	642	|	|	|	1.5100999813	2.325001658	4.700872e-15	3.954351e-14
comp42622_c0	3752	sp|O76329|ACTNB_DICDI|Interaptin OS=Dictyostelium discoideum	A0BRQ1|Chromosome undetermined scaffold_123, whole genome shotgun sequence Tax=Paramecium tetraurelia	|	-1.0431841091	6.394144608	4.953120e-15	4.163223e-14
comp42842_c1	4083	sp|P30771|NAM7_YEAST|ATP-dependent helicase NAM7 OS=Saccharomyces cerevisiae (strain ATCC 204508 / S288c)	A0CR93|Chromosome undetermined scaffold_25, whole genome shotgun sequence Tax=Paramecium tetraurelia	|	1.0093390977	5.732617964	5.124278e-15	4.303660e-14
comp45902_c0	1038	|	A0EHR2|Chromosome undetermined scaffold_97, whole genome shotgun sequence Tax=Paramecium tetraurelia	|	1.0220763483	5.557503382	5.236578e-15	4.394480e-14
comp43452_c0	5821	sp|Q54R74|WASH7_DICDI|WASH complex subunit 7 homolog OS=Dictyostelium discoideum	A0DXK0|Chromosome undetermined scaffold_69, whole genome shotgun sequence Tax=Paramecium tetraurelia	|	-1.1260284939	6.982063008	5.253064e-15	4.404813e-14
comp39187_c0	1370	|	A0C141|Chromosome undetermined scaffold_140, whole genome shotgun sequence Tax=Paramecium tetraurelia	|	-1.3696037095	2.615974738	5.664343e-15	4.745911e-14
comp43007_c0	5190	sp|Q54NP8|KIF4_DICDI|Kinesin-related protein 4 OS=Dictyostelium discoideum	A0CKF2|Chromosome undetermined scaffold_2, whole genome shotgun sequence Tax=Paramecium tetraurelia	|	1.3245640302	3.432789374	5.780490e-15	4.839384e-14
comp36244_c0	440	sp|Q25802|RPOC2_PLAF7|DNA-directed RNA polymerase subunit beta'' OS=Plasmodium falciparum (isolate 3D7)	G0R095|Putative uncharacterized protein Tax=Ichthyophthirius multifiliis strain G5	|	-1.8749816763	2.448353557	5.876650e-15	4.915990e-14
comp43675_c0	12307	sp|P0CD60|FRMC_DICDI|FERM domain-containing protein C OS=Dictyostelium discoideum	A0CD48|Chromosome undetermined scaffold_17, whole genome shotgun sequence Tax=Paramecium tetraurelia	|	1.1055306204	6.301210540	6.091378e-15	5.091582e-14
comp35466_c1	849	|	|	|	2.3128890615	0.761046059	6.293217e-15	5.256131e-14
comp37963_c1	2001	sp|Q25802|RPOC2_PLAF7|DNA-directed RNA polymerase subunit beta'' OS=Plasmodium falciparum (isolate 3D7)	E2EA10|Putative uncharacterized protein orf1636 Tax=Proteromonas lacertae	|	-2.2332659546	0.611368448	6.541957e-15	5.458805e-14
comp41583_c1	2064	sp|Q8MLZ3|PDE5_DICDI|cGMP-dependent 3',5'-cGMP phosphodiesterase A OS=Dictyostelium discoideum	A0C986|Chromosome undetermined scaffold_16, whole genome shotgun sequence Tax=Paramecium tetraurelia	|	1.0423681951	4.982798095	6.548010e-15	5.458805e-14
comp39250_c0	1174	sp|Q4R588|HPBP1_MACFA|Hsp70-binding protein 1 OS=Macaca fascicularis	A0CFM9|Chromosome undetermined scaffold_176, whole genome shotgun sequence Tax=Paramecium tetraurelia	|	1.1401319331	6.442725652	6.551393e-15	5.458805e-14
comp37119_c0	981	sp|Q6IRP4|ABHDD_XENLA|Abhydrolase domain-containing protein 13 OS=Xenopus laevis	A0CT47|Chromosome undetermined scaffold_27, whole genome shotgun sequence Tax=Paramecium tetraurelia	|	1.1310950809	6.801179059	6.648088e-15	5.535005e-14
comp32244_c0	504	|	A0DGE7|Chromosome undetermined scaffold_5, whole genome shotgun sequence Tax=Paramecium tetraurelia	GO:0003682|chromatin binding	1.0800189473	4.559557736	6.930530e-15	5.765611e-14
comp47221_c0	1704	sp|P16001|ATP9_PARTE|ATP synthase subunit 9, mitochondrial OS=Paramecium tetraurelia	P16001|ATP synthase subunit 9, mitochondrial Tax=Paramecium	GO:0015078|GO:0015991|GO:0033177|ATP hydrolysis coupled proton transport|hydrogen ion transmembrane transporter activity|proton-transporting two-sector ATPase complex_ proton-transporting domain	-1.3050457173	3.106029539	7.013948e-15	5.830413e-14
comp22289_c0	4370	sp|O00186|STXB3_HUMAN|Syntaxin-binding protein 3 OS=Homo sapiens	Q3SEP8|Sec1-5 syntaxin-binding protein Tax=Paramecium tetraurelia	GO:0006904|GO:0016192|vesicle docking involved in exocytosis|vesicle-mediated transport	-1.0829650854	6.152667924	7.019806e-15	5.830691e-14
comp40789_c0	2483	sp|Q6AZT7|NPHP3_XENLA|Nephrocystin-3 OS=Xenopus laevis	A0CB20|Chromosome undetermined scaffold_163, whole genome shotgun sequence Tax=Paramecium tetraurelia	GO:0004672|GO:0005515|GO:0005524|GO:0006468|ATP binding|protein binding|protein kinase activity|protein phosphorylation	-1.0452952804	4.836900025	7.043036e-15	5.845388e-14
comp43151_c0	5018	sp|P27398|CAND_DROME|Calpain-D OS=Drosophila melanogaster	A0BQD1|Chromosome undetermined scaffold_120, whole genome shotgun sequence Tax=Paramecium tetraurelia	GO:0004198|GO:0005622|GO:0006508|calcium-dependent cysteine-type endopeptidase activity|intracellular|proteolysis	1.0164115950	5.134361372	7.748044e-15	6.425459e-14
comp38633_c0	1350	|	A0CJB2|Chromosome undetermined scaffold_2, whole genome shotgun sequence Tax=Paramecium tetraurelia	GO:0008152|GO:0008168|metabolic process|methyltransferase activity	-1.1856760489	6.968585102	7.866262e-15	6.518377e-14
comp43351_c0	9227	sp|P0CE10|Y4102_ARATH|Putative uncharacterized protein At4g01020, chloroplastic OS=Arabidopsis thaliana	A0CE10|Chromosome undetermined scaffold_17, whole genome shotgun sequence Tax=Paramecium tetraurelia	GO:0003676|GO:0004386|GO:0005524|GO:0008026|GO:0008270|ATP binding|ATP-dependent helicase activity|helicase activity|nucleic acid binding|zinc ion binding	-1.0646527488	6.023034834	8.273618e-15	6.850555e-14
comp42019_c1	3178	|	A0C8L2|Chromosome undetermined scaffold_158, whole genome shotgun sequence Tax=Paramecium tetraurelia	GO:0003824|GO:0016020|catalytic activity|membrane	-1.0753538401	6.029502628	8.554213e-15	7.077337e-14
comp36464_c0	719	sp|P20790|RAB8A_DICDI|Ras-related protein Rab-8A OS=Dictyostelium discoideum	Q3SDM6|Chromosome undetermined scaffold_41, whole genome shotgun sequence Tax=Paramecium tetraurelia	GO:0005525|GO:0007264|GTP binding|small GTPase mediated signal transduction	1.0746829241	6.360605591	8.804216e-15	7.278473e-14
comp40399_c0	1615	sp|Q54GH2|BZPR_DICDI|Probable basic-leucine zipper transcription factor R OS=Dictyostelium discoideum	A0E756|Chromosome undetermined scaffold_80, whole genome shotgun sequence Tax=Paramecium tetraurelia	GO:0003700|GO:0006355|GO:0043565|regulation of transcription_ DNA-dependent|sequence-specific DNA binding|sequence-specific DNA binding transcription factor activity	1.0939536406	6.015466288	8.857814e-15	7.317053e-14
comp44066_c0	952	|	|	|	-1.2627967206	5.960545704	8.912357e-15	7.356352e-14
comp41105_c0	2453	sp|Q54I48|CTL2_DICDI|Choline transporter-like protein 2 OS=Dictyostelium discoideum	A0BCZ3|Chromosome undetermined scaffold_10, whole genome shotgun sequence Tax=Paramecium tetraurelia	|	-1.4143475570	7.765076710	9.059217e-15	7.471731e-14
comp41632_c0	3124	sp|A1A4J6|ATP9B_BOVIN|Probable phospholipid-transporting ATPase IIB OS=Bos taurus	A0DJM6|Chromosome undetermined scaffold_53, whole genome shotgun sequence Tax=Paramecium tetraurelia	GO:0000166|GO:0046872|metal ion binding|nucleotide binding	-1.0169037595	5.322723793	9.585491e-15	7.899612e-14
comp41279_c1	2907	sp|Q61702|ITIH1_MOUSE|Inter-alpha-trypsin inhibitor heavy chain H1 OS=Mus musculus	A0EFJ5|Chromosome undetermined scaffold_93, whole genome shotgun sequence Tax=Paramecium tetraurelia	|	1.3128140065	8.930152292	9.729833e-15	8.012313e-14
comp39898_c0	1555	sp|Q90ZA1|PARN_XENLA|Poly(A)-specific ribonuclease PARN OS=Xenopus laevis	A0DWU6|Chromosome undetermined scaffold_67, whole genome shotgun sequence Tax=Paramecium tetraurelia	GO:0005634|nucleus	1.0431549391	4.902744555	1.030950e-14	8.483037e-14
comp36062_c0	1752	|	|	|	-1.3829616816	2.468485259	1.038679e-14	8.539977e-14
comp43380_c1	2739	sp|Q9NJ15|PCSK5_BRACL|Proprotein convertase subtilisin/kexin type 5 OS=Branchiostoma californiense	A0DUT3|Chromosome undetermined scaffold_65, whole genome shotgun sequence Tax=Paramecium tetraurelia	|	1.3837196768	2.585049704	1.084462e-14	8.909469e-14
comp25581_c0	1280	sp|Q552X2|MED26_DICDI|Putative mediator of RNA polymerase II transcription subunit 26 OS=Dictyostelium discoideum	Q3SDE3|Chromosome undetermined scaffold_129, whole genome shotgun sequence Tax=Paramecium tetraurelia	|	-1.5746380654	7.570184655	1.127104e-14	9.252598e-14
comp43107_c0	3683	sp|Q86AD7|MYLKB_DICDI|Probable myosin light chain kinase DDB_G0271550 OS=Dictyostelium discoideum	A0DQG5|Chromosome undetermined scaffold_6, whole genome shotgun sequence Tax=Paramecium tetraurelia	|	-1.1399852303	4.340910595	1.129975e-14	9.268959e-14
comp39184_c0	1308	sp|Q9P7S2|RPN6_SCHPO|Probable 26S proteasome regulatory subunit rpn6 OS=Schizosaccharomyces pombe (strain 972 / ATCC 24843)	A0BT65|Chromosome undetermined scaffold_126, whole genome shotgun sequence Tax=Paramecium tetraurelia	GO:0005515|protein binding	-1.1869254850	7.117502398	1.135993e-14	9.311083e-14
comp42113_c0	2502	sp|O14053|YC47_SCHPO|Uncharacterized WD repeat-containing protein C1672.07 OS=Schizosaccharomyces pombe (strain 972 / ATCC 24843)	Q6BFW3|Chromosome undetermined scaffold_1, whole genome shotgun sequence Tax=Paramecium tetraurelia	GO:0005515|GO:0006364|GO:0032040|protein binding|rRNA processing|small-subunit processome	-1.0672021496	4.453457308	1.146866e-14	9.392912e-14
comp42474_c0	4762	sp|Q9Y6V7|DDX49_HUMAN|Probable ATP-dependent RNA helicase DDX49 OS=Homo sapiens	A0CZH3|Chromosome undetermined scaffold_32, whole genome shotgun sequence Tax=Paramecium tetraurelia	GO:0003676|GO:0004386|GO:0005524|GO:0008026|ATP binding|ATP-dependent helicase activity|helicase activity|nucleic acid binding	-1.0048716029	5.336750431	1.164453e-14	9.529557e-14
comp35709_c0	804	sp|Q54Y32|MPL3_DICDI|MAP kinase phosphatase with leucine-rich repeats protein 3 OS=Dictyostelium discoideum	A0E9N1|Chromosome undetermined scaffold_85, whole genome shotgun sequence Tax=Paramecium tetraurelia	GO:0006470|GO:0008138|protein dephosphorylation|protein tyrosine/serine/threonine phosphatase activity	-1.1552699887	3.744791003	1.174298e-14	9.602687e-14
comp39301_c0	1437	|	A0CE07|Chromosome undetermined scaffold_17, whole genome shotgun sequence Tax=Paramecium tetraurelia	|	-1.1468517572	6.006749123	1.257872e-14	1.027814e-13
comp38876_c0	1178	sp|B0G126|FYV1_DICDI|1-phosphatidylinositol 3-phosphate 5-kinase OS=Dictyostelium discoideum	Q8II21|Conserved Plasmodium protein Tax=Plasmodium falciparum 3D7	|	-1.5958546747	1.828169820	1.265855e-14	1.033537e-13
comp39046_c0	1249	|	A0CFR9|Chromosome undetermined scaffold_177, whole genome shotgun sequence Tax=Paramecium tetraurelia	|	-1.3189355993	3.019180378	1.290493e-14	1.052839e-13
comp43031_c0	1366	|	A0DUB4|Chromosome undetermined scaffold_64, whole genome shotgun sequence Tax=Paramecium tetraurelia	|	1.0571997025	5.542333340	1.312143e-14	1.069675e-13
comp42566_c0	3652	sp|O18158|OGT1_CAEEL|UDP-N-acetylglucosamine--peptide N-acetylglucosaminyltransferase OS=Caenorhabditis elegans	Q10XK5|Tetratricopeptide TPR_2 Tax=Trichodesmium erythraeum IMS101	GO:0005515|protein binding	1.1061203632	4.112883710	1.319994e-14	1.075245e-13
comp35403_c0	1151	|	UPI00006CB2D6|UPI00006CB2D6 related cluster Tax=unknown	|	-1.0830242427	4.234906399	1.326797e-14	1.079954e-13
comp42060_c0	5390	sp|Q84M24|AB1A_ARATH|ABC transporter A family member 1 OS=Arabidopsis thaliana	A0D657|Chromosome undetermined scaffold_39, whole genome shotgun sequence Tax=Paramecium tetraurelia	GO:0005524|GO:0016887|ATP binding|ATPase activity	-1.6073855215	9.803089025	1.342773e-14	1.092116e-13
comp43501_c1	3756	sp|Q5XF89|AT133_MOUSE|Probable cation-transporting ATPase 13A3 OS=Mus musculus	A0DJ75|Chromosome undetermined scaffold_52, whole genome shotgun sequence Tax=Paramecium tetraurelia	|	1.1622041647	6.318071736	1.350994e-14	1.097956e-13
comp43669_c1	4852	sp|P34112|CDK1_DICDI|Cyclin-dependent kinase 1 OS=Dictyostelium discoideum	A0BKQ4|Chromosome undetermined scaffold_112, whole genome shotgun sequence Tax=Paramecium tetraurelia	GO:0004672|GO:0005524|GO:0006468|ATP binding|protein kinase activity|protein phosphorylation	-1.3347737656	8.447974374	1.363717e-14	1.107443e-13
comp46263_c0	2222	|	A0BNI1|Chromosome undetermined scaffold_118, whole genome shotgun sequence Tax=Paramecium tetraurelia	|	0.9972543182	5.961945461	1.380976e-14	1.120597e-13
comp40909_c0	2041	sp|Q9S7U9|M2K2_ARATH|Mitogen-activated protein kinase kinase 2 OS=Arabidopsis thaliana	A0BTS0|Chromosome undetermined scaffold_128, whole genome shotgun sequence Tax=Paramecium tetraurelia	GO:0004672|GO:0005524|GO:0006468|ATP binding|protein kinase activity|protein phosphorylation	-1.0466798968	4.586987639	1.402295e-14	1.137022e-13
comp36718_c0	671	|	A0CY50|Chromosome undetermined scaffold_30, whole genome shotgun sequence Tax=Paramecium tetraurelia	|	-1.4073689520	2.303805148	1.427784e-14	1.156801e-13
comp38041_c0	1190	sp|P50530|SCK1_SCHPO|Serine/threonine-protein kinase sck1 OS=Schizosaccharomyces pombe (strain 972 / ATCC 24843)	A0DPR8|Chromosome undetermined scaffold_59, whole genome shotgun sequence Tax=Paramecium tetraurelia	GO:0004672|GO:0005524|GO:0006468|ATP binding|protein kinase activity|protein phosphorylation	-1.3728457058	2.484589770	1.444276e-14	1.169266e-13
comp44776_c0	502	|	|	GO:0003743|GO:0006413|translation initiation factor activity|translational initiation	-1.1170593570	4.045240095	1.460184e-14	1.181238e-13
comp42763_c0	3174	|	|	|	1.5726932804	1.984322239	1.478573e-14	1.195199e-13
comp39833_c0	1505	sp|Q5ZML9|SETD3_CHICK|Histone-lysine N-methyltransferase setd3 OS=Gallus gallus	A0D0I4|Chromosome undetermined scaffold_33, whole genome shotgun sequence Tax=Paramecium tetraurelia	GO:0005515|protein binding	-1.2422366910	3.110456867	1.549072e-14	1.251229e-13
comp24456_c0	1747	|	A0CAW7|Chromosome undetermined scaffold_162, whole genome shotgun sequence Tax=Paramecium tetraurelia	|	1.0493898516	4.897233190	1.572853e-14	1.269465e-13
comp22241_c0	387	|	|	|	3.1253178068	0.028493349	1.575607e-14	1.270717e-13
comp39013_c0	1684	sp|Q9LHQ6|OCT4_ARATH|Organic cation/carnitine transporter 4 OS=Arabidopsis thaliana	A0EFN9|Chromosome undetermined scaffold_94, whole genome shotgun sequence Tax=Paramecium tetraurelia	GO:0016021|GO:0055085|integral to membrane|transmembrane transport	-1.0886801777	4.150041684	1.608969e-14	1.296633e-13
comp39088_c0	1198	sp|P28178|PK2_DICDI|Protein kinase 2 OS=Dictyostelium discoideum	A0CDF0|Chromosome undetermined scaffold_17, whole genome shotgun sequence Tax=Paramecium tetraurelia	GO:0004672|GO:0004674|GO:0005524|GO:0006468|ATP binding|protein kinase activity|protein phosphorylation|protein serine/threonine kinase activity	-1.0766683508	4.252227472	1.718586e-14	1.383914e-13
comp40158_c0	1595	|	A0CMB3|Chromosome undetermined scaffold_21, whole genome shotgun sequence Tax=Paramecium tetraurelia	|	1.8585520365	1.386142513	1.722629e-14	1.386113e-13
comp24536_c0	1380	sp|Q8NSH8|PRPB1_CORGL|Probable methylisocitrate lyase 1 OS=Corynebacterium glutamicum (strain ATCC 13032 / DSM 20300 / JCM 1318 / LMG 3730 / NCIMB 10025)	A0C8K5|Chromosome undetermined scaffold_158, whole genome shotgun sequence Tax=Paramecium tetraurelia	|	-1.0894748260	6.113092504	1.734931e-14	1.394948e-13
comp41663_c0	2142	|	A0BLS0|Chromosome undetermined scaffold_115, whole genome shotgun sequence Tax=Paramecium tetraurelia	|	1.9524190035	1.218328473	1.750836e-14	1.406665e-13
comp41219_c0	2997	|	A0CLW2|Chromosome undetermined scaffold_209, whole genome shotgun sequence Tax=Paramecium tetraurelia	GO:0008270|zinc ion binding	-1.0415098309	4.635462334	1.753373e-14	1.407632e-13
comp34707_c0	537	sp|P70711|U2D2B_RAT|Ubiquitin-conjugating enzyme E2 D2B OS=Rattus norvegicus	E3L3I2|Putative uncharacterized protein Tax=Puccinia graminis f. sp. tritici CRL 75-36-700-3	GO:0016881|acid-amino acid ligase activity	2.4528928225	0.538585491	1.799536e-14	1.443594e-13
comp42951_c0	1984	sp|P30432|FUR2_DROME|Furin-like protease 2 OS=Drosophila melanogaster	A0CJ01|Chromosome undetermined scaffold_19, whole genome shotgun sequence Tax=Paramecium tetraurelia	|	1.3122583105	3.033717070	1.829255e-14	1.466321e-13
comp24054_c0	649	sp|O74465|HRR1_SCHPO|Helicase required for RNAi-mediated heterochromatin assembly 1 OS=Schizosaccharomyces pombe (strain 972 / ATCC 24843)	D2VQH5|Zinc-finger domain-containing protein Tax=Naegleria gruberi	|	-1.9328651590	1.420254233	1.834906e-14	1.469734e-13
comp41001_c0	1743	|	A0BXA4|Chromosome undetermined scaffold_134, whole genome shotgun sequence Tax=Paramecium tetraurelia	|	-1.4223108522	2.316142313	1.889229e-14	1.512100e-13
comp43280_c0	4290	sp|Q13395|TARB1_HUMAN|Probable methyltransferase TARBP1 OS=Homo sapiens	A0CN46|Chromosome undetermined scaffold_22, whole genome shotgun sequence Tax=Paramecium tetraurelia	GO:0003723|GO:0006396|GO:0008173|RNA binding|RNA methyltransferase activity|RNA processing	1.0522458595	4.981527919	1.894667e-14	1.515303e-13
comp40873_c1	1544	sp|Q5FW06|DCA10_XENTR|DDB1- and CUL4-associated factor 10 OS=Xenopus tropicalis	F0Z9P2|Putative uncharacterized protein Tax=Dictyostelium purpureum	GO:0005515|protein binding	2.4166370988	0.564013913	1.934811e-14	1.546237e-13
comp37633_c0	434	|	UPI00006D0040|UPI00006D0040 related cluster Tax=unknown	|	-1.7231591292	1.360795881	1.947070e-14	1.554858e-13
comp41223_c0	652	|	A0DXJ8|Chromosome undetermined scaffold_69, whole genome shotgun sequence Tax=Paramecium tetraurelia	|	-1.4710392051	8.236006082	1.983758e-14	1.582958e-13
comp42405_c0	1396	|	A0ECM6|Chromosome undetermined scaffold_9, whole genome shotgun sequence Tax=Paramecium tetraurelia	|	1.0952650438	5.262119059	2.004794e-14	1.598536e-13
comp34652_c0	1078	|	A0CZB8|Chromosome undetermined scaffold_32, whole genome shotgun sequence Tax=Paramecium tetraurelia	|	-1.0770608541	4.212420068	2.063846e-14	1.644379e-13
comp36465_c0	921	|	A0BBM8|Chromosome undetermined scaffold_1, whole genome shotgun sequence Tax=Paramecium tetraurelia	|	-1.3206544096	2.771760326	2.174352e-14	1.731119e-13
comp41548_c0	3644	sp|Q00194|CNGA1_BOVIN|cGMP-gated cation channel alpha-1 OS=Bos taurus	A0CPH5|Chromosome undetermined scaffold_23, whole genome shotgun sequence Tax=Paramecium tetraurelia	|	1.0491135113	4.863115057	2.185509e-14	1.738691e-13
comp40489_c0	1673	sp|Q23MT7|TTL6A_TETTS|Probable beta-tubulin polyglutamylase OS=Tetrahymena thermophila (strain SB210)	A0CC74|Chromosome undetermined scaffold_166, whole genome shotgun sequence Tax=Paramecium tetraurelia	GO:0006464|cellular protein modification process	1.1822505323	4.007546260	2.187993e-14	1.739356e-13
comp31710_c0	653	sp|P69152|H4_TETTS|Histone H4 OS=Tetrahymena thermophila (strain SB210)	A0BIZ4|Histone H4 Tax=Paramecium	GO:0003677|DNA binding	1.3064876688	9.052821559	2.231384e-14	1.772515e-13
comp40842_c0	1755	sp|P34315|NCX6_CAEEL|Putative sodium/calcium exchanger 6 OS=Caenorhabditis elegans	A0EBJ8|Chromosome undetermined scaffold_88, whole genome shotgun sequence Tax=Paramecium tetraurelia	GO:0016021|GO:0055085|integral to membrane|transmembrane transport	-1.2669314574	3.232942938	2.273494e-14	1.804607e-13
comp42297_c0	4042	|	A0DLT4|Chromosome undetermined scaffold_556, whole genome shotgun sequence Tax=Paramecium tetraurelia	|	1.1558949882	6.865230276	2.299551e-14	1.823919e-13
comp39742_c0	1372	sp|O22042|M3K3_ARATH|Mitogen-activated protein kinase kinase kinase 3 OS=Arabidopsis thaliana	A0BW49|Chromosome undetermined scaffold_131, whole genome shotgun sequence Tax=Paramecium tetraurelia	GO:0004672|GO:0005524|GO:0006468|ATP binding|protein kinase activity|protein phosphorylation	-1.1447235959	3.661527485	2.379552e-14	1.885956e-13
comp36751_c0	495	|	A0DF58|Chromosome undetermined scaffold_49, whole genome shotgun sequence Tax=Paramecium tetraurelia	|	2.6162399530	0.516668463	2.386652e-14	1.890164e-13
comp39717_c0	2620	|	A0CHI3|Chromosome undetermined scaffold_181, whole genome shotgun sequence Tax=Paramecium tetraurelia	|	-1.2799871144	4.938795469	2.453616e-14	1.941741e-13
comp39782_c0	2637	sp|Q38898|AKT2_ARATH|Potassium channel AKT2/3 OS=Arabidopsis thaliana	A0D5X1|Chromosome undetermined scaffold_39, whole genome shotgun sequence Tax=Paramecium tetraurelia	|	1.6705375324	1.737250719	2.497639e-14	1.975100e-13
comp37401_c0	740	|	A0DW44|Chromosome undetermined scaffold_66, whole genome shotgun sequence Tax=Paramecium tetraurelia	|	1.2450109415	6.147803795	2.555280e-14	2.019169e-13
comp45291_c0	2346	sp|Q9FIF9|RAA2D_ARATH|Ras-related protein RABA2d OS=Arabidopsis thaliana	A0CAK4|Chromosome undetermined scaffold_161, whole genome shotgun sequence Tax=Paramecium tetraurelia	|	-1.1479511004	6.984752199	2.559079e-14	2.020658e-13
comp30754_c0	1401	|	A0E277|Chromosome undetermined scaffold_74, whole genome shotgun sequence Tax=Paramecium tetraurelia	|	-1.4569215799	2.538911649	2.607076e-14	2.057018e-13
comp52054_c0	460	|	A0DTZ3|Chromosome undetermined scaffold_63, whole genome shotgun sequence Tax=Paramecium tetraurelia	|	1.5387488086	2.072487700	2.609089e-14	2.057069e-13
comp30638_c0	1721	|	|	|	-1.1482940231	3.696168136	2.626360e-14	2.069140e-13
comp40444_c0	1854	sp|O76329|ACTNB_DICDI|Interaptin OS=Dictyostelium discoideum	A0BGH0|Chromosome undetermined scaffold_106, whole genome shotgun sequence Tax=Paramecium tetraurelia	|	-1.2885804727	2.672843299	2.655373e-14	2.090438e-13
comp43446_c1	4820	|	A0CTU2|Chromosome undetermined scaffold_27, whole genome shotgun sequence Tax=Paramecium tetraurelia	GO:0005216|GO:0006811|GO:0016020|GO:0055085|ion channel activity|ion transport|membrane|transmembrane transport	1.3020210484	3.194753824	2.700762e-14	2.124586e-13
comp39307_c0	1088	|	A0DLL1|Chromosome undetermined scaffold_55, whole genome shotgun sequence Tax=Paramecium tetraurelia	|	1.0967073246	4.148046647	2.857214e-14	2.245987e-13
comp35268_c1	1805	sp|Q54VY3|Y6355_DICDI|Putative uncharacterized protein DDB_G0280065 OS=Dictyostelium discoideum	A0DP51|Chromosome undetermined scaffold_59, whole genome shotgun sequence Tax=Paramecium tetraurelia	|	1.2137026582	3.253754309	2.936488e-14	2.306585e-13
comp44957_c0	1957	sp|A6RCT2|LKHA4_AJECN|Leukotriene A-4 hydrolase homolog OS=Ajellomyces capsulata (strain NAm1 / WU24)	A0CGV7|Chromosome undetermined scaffold_18, whole genome shotgun sequence Tax=Paramecium tetraurelia	GO:0008237|GO:0008270|GO:0019370|leukotriene biosynthetic process|metallopeptidase activity|zinc ion binding	-1.3826236345	7.212819003	2.992911e-14	2.349157e-13
comp45269_c0	283	|	A0DM80|Chromosome undetermined scaffold_56, whole genome shotgun sequence Tax=Paramecium tetraurelia	|	-1.1803120468	3.385206958	3.015992e-14	2.364462e-13
comp37662_c0	641	sp|O48773|PDI23_ARATH|Protein disulfide-isomerase 2-3 OS=Arabidopsis thaliana	A0EAP3|Chromosome undetermined scaffold_86, whole genome shotgun sequence Tax=Paramecium tetraurelia	GO:0045454|cell redox homeostasis	1.0230320206	4.859099898	3.016890e-14	2.364462e-13
comp22217_c0	4509	sp|O13853|ITS3_SCHPO|Phosphatidylinositol 4-phosphate 5-kinase its3 OS=Schizosaccharomyces pombe (strain 972 / ATCC 24843)	A0BU82|Chromosome undetermined scaffold_129, whole genome shotgun sequence Tax=Paramecium tetraurelia	GO:0005509|GO:0016307|GO:0046488|calcium ion binding|phosphatidylinositol metabolic process|phosphatidylinositol phosphate kinase activity	0.9851998894	5.321882245	3.020003e-14	2.365147e-13
comp43202_c1	963	|	A0DTC3|Chromosome undetermined scaffold_62, whole genome shotgun sequence Tax=Paramecium tetraurelia	|	-1.0791291968	3.909579152	3.082135e-14	2.412016e-13
comp23776_c0	2967	sp|Q12627|DLD1_KLULA|D-lactate dehydrogenase [cytochrome], mitochondrial OS=Kluyveromyces lactis (strain ATCC 8585 / CBS 2359 / DSM 70799 / NBRC 1267 / NRRL Y-1140 / WM37)	B0XYV6|Oxidoreductase, FAD-binding Tax=Trichocomaceae	GO:0003824|GO:0008762|GO:0016491|GO:0050660|GO:0055114|catalytic activity|flavin adenine dinucleotide binding|oxidation-reduction process|oxidoreductase activity|UDP-N-acetylmuramate dehydrogenase activity	-1.1086106162	6.501648176	3.154830e-14	2.467077e-13
comp23274_c0	1065	sp|O24573|RLA0_MAIZE|60S acidic ribosomal protein P0 OS=Zea mays	A0BST3|Chromosome undetermined scaffold_125, whole genome shotgun sequence Tax=Paramecium tetraurelia	GO:0005622|GO:0042254|intracellular|ribosome biogenesis	-1.4358773106	10.772577422	3.157379e-14	2.467242e-13
comp23396_c0	498	sp|P56213|ALR_MOUSE|FAD-linked sulfhydryl oxidase ALR OS=Mus musculus	A0C224|Chromosome undetermined scaffold_143, whole genome shotgun sequence Tax=Paramecium tetraurelia	GO:0016972|GO:0055114|oxidation-reduction process|thiol oxidase activity	-1.1034227193	4.081547227	3.161423e-14	2.468576e-13
comp22087_c0	3323	sp|Q9LP24|Y1571_ARATH|Probable leucine-rich repeat receptor-like protein kinase At1g35710 OS=Arabidopsis thaliana	A0E8K3|Chromosome undetermined scaffold_83, whole genome shotgun sequence Tax=Paramecium tetraurelia	GO:0004672|GO:0005524|GO:0006468|ATP binding|protein kinase activity|protein phosphorylation	-1.0628795642	4.463097121	3.195557e-14	2.493384e-13
comp39976_c0	1301	|	A0CEW4|Chromosome undetermined scaffold_173, whole genome shotgun sequence Tax=Paramecium tetraurelia	|	2.2211322186	0.969489268	3.201829e-14	2.496433e-13
comp42595_c0	4487	|	A0D5V3|Chromosome undetermined scaffold_39, whole genome shotgun sequence Tax=Paramecium tetraurelia	GO:0005515|protein binding	-1.2024718991	4.379535771	3.228473e-14	2.515350e-13
comp43357_c0	4655	sp|O76329|ACTNB_DICDI|Interaptin OS=Dictyostelium discoideum	A0C5L2|Chromosome undetermined scaffold_150, whole genome shotgun sequence Tax=Paramecium tetraurelia	|	1.0667625619	4.972422465	3.310099e-14	2.577044e-13
comp36544_c0	681	|	A0DBB9|Chromosome undetermined scaffold_44, whole genome shotgun sequence Tax=Paramecium tetraurelia	|	-1.3765133630	2.390837198	3.324272e-14	2.586171e-13
comp62371_c0	1312	|	A0BJG0|Chromosome undetermined scaffold_110, whole genome shotgun sequence Tax=Paramecium tetraurelia	|	-1.4156124891	2.731818636	3.339533e-14	2.596130e-13
comp42415_c1	1395	sp|Q9ESR9|ABCA2_RAT|ATP-binding cassette sub-family A member 2 OS=Rattus norvegicus	A0CNK1|Chromosome undetermined scaffold_22, whole genome shotgun sequence Tax=Paramecium tetraurelia	GO:0005524|GO:0016887|ATP binding|ATPase activity	-1.2093577610	7.479441711	3.409211e-14	2.648348e-13
comp36246_c0	2238	sp|Q6P642|DNJB6_XENTR|DnaJ homolog subfamily B member 6 OS=Xenopus tropicalis	A0DSP2|Chromosome undetermined scaffold_62, whole genome shotgun sequence Tax=Paramecium tetraurelia	|	1.2545317143	7.934698422	3.446556e-14	2.675389e-13
comp43239_c0	5050	sp|Q55BN8|NEK2_DICDI|Probable serine/threonine-protein kinase nek2 OS=Dictyostelium discoideum	A0DJH2|Chromosome undetermined scaffold_53, whole genome shotgun sequence Tax=Paramecium tetraurelia	|	-1.1463103552	7.233550323	3.455220e-14	2.680144e-13
comp32725_c1	1243	sp|Q8BVE3|VATH_MOUSE|V-type proton ATPase subunit H OS=Mus musculus	A0BYU7|Chromosome undetermined scaffold_138, whole genome shotgun sequence Tax=Paramecium tetraurelia	GO:0000221|GO:0015991|GO:0016820|GO:0046961|ATP hydrolysis coupled proton transport|hydrolase activity_ acting on acid anhydrides_ catalyzing transmembrane movement of substances|proton-transporting ATPase activity_ rotational mechanism|vacuolar proton-transporting V-type ATPase_ V1 domain	-1.2084497847	7.162896686	3.462458e-14	2.683786e-13
comp36452_c0	3637	sp|Q9BZF3|OSBL6_HUMAN|Oxysterol-binding protein-related protein 6 OS=Homo sapiens	A0CMJ4|Chromosome undetermined scaffold_21, whole genome shotgun sequence Tax=Paramecium tetraurelia	GO:0005515|GO:0005543|phospholipid binding|protein binding	-0.9898596443	5.022381479	3.477487e-14	2.693458e-13
comp37576_c0	1952	sp|Q54G05|LRRX1_DICDI|Putative leucine-rich repeat-containing protein DDB_G0290503 OS=Dictyostelium discoideum	Q23QH2|Putative uncharacterized protein Tax=Tetrahymena thermophila SB210	|	1.2490973336	3.999103189	3.496469e-14	2.706175e-13
comp21962_c0	1500	sp|Q9SKC4|ARI10_ARATH|Probable E3 ubiquitin-protein ligase ARI10 OS=Arabidopsis thaliana	A0CBB0|Chromosome undetermined scaffold_164, whole genome shotgun sequence Tax=Paramecium tetraurelia	GO:0008270|zinc ion binding	1.0841276747	4.799216473	3.556443e-14	2.750576e-13
comp22160_c0	1492	|	A0BLH5|Chromosome undetermined scaffold_114, whole genome shotgun sequence Tax=Paramecium tetraurelia	|	1.5390810778	2.293646491	3.561473e-14	2.752450e-13
comp28425_c0	914	sp|Q6BMV2|PFA3_DEBHA|Palmitoyltransferase PFA3 OS=Debaryomyces hansenii (strain ATCC 36239 / CBS 767 / JCM 1990 / NBRC 0083 / IGC 2968)	A0CSM1|Chromosome undetermined scaffold_26, whole genome shotgun sequence Tax=Paramecium tetraurelia	GO:0008270|zinc ion binding	2.1374676751	0.797909367	3.580237e-14	2.764927e-13
comp36702_c0	1485	sp|Q54KL5|WDR5_DICDI|WD repeat-containing protein 5 homolog OS=Dictyostelium discoideum	A0YUL3|Peptidase C14, caspase catalytic subunit p20 Tax=Lyngbya sp. PCC 8106	GO:0005515|protein binding	1.9772183517	1.453362239	3.646586e-14	2.814109e-13
comp22342_c0	818	|	A0CYJ0|Chromosome undetermined scaffold_31, whole genome shotgun sequence Tax=Paramecium tetraurelia	|	1.5436090395	1.985062632	3.670770e-14	2.830702e-13
comp43468_c0	6112	sp|P31320|KAPR_BLAEM|cAMP-dependent protein kinase regulatory subunit OS=Blastocladiella emersonii	A0C343|Chromosome undetermined scaffold_146, whole genome shotgun sequence Tax=Paramecium tetraurelia	|	-1.0404116467	4.909704515	3.760763e-14	2.897984e-13
comp39699_c1	1316	sp|Q9W385|FRDA_DROME|Frataxin homolog, mitochondrial OS=Drosophila melanogaster	A0C8X0|Chromosome undetermined scaffold_159, whole genome shotgun sequence Tax=Paramecium tetraurelia	GO:0006470|GO:0008138|protein dephosphorylation|protein tyrosine/serine/threonine phosphatase activity	-1.0502082905	6.629025790	3.796690e-14	2.923535e-13
comp41390_c0	2639	sp|Q54R98|Y3301_DICDI|Probable serine/threonine-protein kinase DDB_G0283301 OS=Dictyostelium discoideum	A0C303|Chromosome undetermined scaffold_146, whole genome shotgun sequence Tax=Paramecium tetraurelia	GO:0004672|GO:0005524|GO:0006468|ATP binding|protein kinase activity|protein phosphorylation	1.2402754344	3.532816418	3.892672e-14	2.995258e-13
comp40591_c0	5128	sp|Q04592|PCSK5_MOUSE|Proprotein convertase subtilisin/kexin type 5 OS=Mus musculus	Q6BG85|Extracellular matrix-like protein, putative Tax=Paramecium tetraurelia	|	-1.3602722808	2.598297725	3.929600e-14	3.021470e-13
comp40689_c0	2220	|	A0C094|Chromosome undetermined scaffold_14, whole genome shotgun sequence Tax=Paramecium tetraurelia	|	1.3136352473	3.264703378	3.987388e-14	3.063672e-13
comp43250_c0	3465	sp|Q92036|AT12A_BUFMA|Potassium-transporting ATPase alpha chain 2 OS=Bufo marinus	A0DDF0|Chromosome undetermined scaffold_46, whole genome shotgun sequence Tax=Paramecium tetraurelia	|	1.0825461604	4.541849167	4.019181e-14	3.085854e-13
comp43058_c0	3993	sp|Q54G05|LRRX1_DICDI|Putative leucine-rich repeat-containing protein DDB_G0290503 OS=Dictyostelium discoideum	A0CMR5|Chromosome undetermined scaffold_21, whole genome shotgun sequence Tax=Paramecium tetraurelia	|	1.1822352787	6.750387662	4.044544e-14	3.103071e-13
comp36707_c0	802	|	|	|	2.0473472889	1.071739435	4.097321e-14	3.141280e-13
comp37889_c0	1400	|	A0CYJ6|Chromosome undetermined scaffold_31, whole genome shotgun sequence Tax=Paramecium tetraurelia	|	-1.2185045639	5.284617619	4.171916e-14	3.196147e-13
comp39592_c0	1477	|	A0C900|Chromosome undetermined scaffold_16, whole genome shotgun sequence Tax=Paramecium tetraurelia	|	1.6988717218	1.934853702	4.376776e-14	3.350662e-13
comp75073_c0	1334	sp|Q60QD1|FIGL1_CAEBR|Fidgetin-like protein 1 OS=Caenorhabditis briggsae	A0DP41|Chromosome undetermined scaffold_59, whole genome shotgun sequence Tax=Paramecium tetraurelia	GO:0005524|ATP binding	1.3729368584	2.704936749	4.388950e-14	3.357547e-13
comp45693_c0	1854	sp|Q6GLM5|PPDE2_XENLA|Desumoylating isopeptidase 1 OS=Xenopus laevis	A0EFV5|Chromosome undetermined scaffold_94, whole genome shotgun sequence Tax=Paramecium tetraurelia	GO:0045454|cell redox homeostasis	-1.0078445147	6.048379379	4.395528e-14	3.360144e-13
comp40913_c0	1657	sp|Q8I589|PPR1_PLAF7|Pentatricopeptide repeat-containing protein PFL1605w OS=Plasmodium falciparum (isolate 3D7)	A0DKC7|Chromosome undetermined scaffold_54, whole genome shotgun sequence Tax=Paramecium tetraurelia	|	-1.2065235543	3.134217851	4.456544e-14	3.404322e-13
comp38250_c0	1296	sp|Q5SW75|SSH2_MOUSE|Protein phosphatase Slingshot homolog 2 OS=Mus musculus	A0CFU0|Chromosome undetermined scaffold_177, whole genome shotgun sequence Tax=Paramecium tetraurelia	GO:0006470|GO:0008138|protein dephosphorylation|protein tyrosine/serine/threonine phosphatase activity	-1.2473516631	7.548176568	4.474028e-14	3.415207e-13
comp42963_c0	4664	sp|A0R5M8|EGTD_MYCS2|Histidine-specific methyltransferase EgtD OS=Mycobacterium smegmatis (strain ATCC 700084 / mc(2)155)	D5BKR6|Putative uncharacterized protein Tax=Zunongwangia profunda SM-A87	|	-1.2617450227	7.611656971	4.577350e-14	3.491552e-13
comp40178_c0	2146	|	A0E9L4|Chromosome undetermined scaffold_84, whole genome shotgun sequence Tax=Paramecium tetraurelia	|	1.3330220609	2.630905067	4.645847e-14	3.541242e-13
comp36291_c0	1328	sp|Q8CNA3|HUTG_STAES|Formimidoylglutamase OS=Staphylococcus epidermidis (strain ATCC 12228)	A0D222|Chromosome undetermined scaffold_35, whole genome shotgun sequence Tax=Paramecium tetraurelia	GO:0016813|GO:0046872|hydrolase activity_ acting on carbon-nitrogen (but not peptide) bonds_ in linear amidines|metal ion binding	-1.0848041570	6.396580273	4.738100e-14	3.608956e-13
comp32695_c0	649	sp|O48709|PI5K3_ARATH|Phosphatidylinositol 4-phosphate 5-kinase 3 OS=Arabidopsis thaliana	A0E2B7|Chromosome undetermined scaffold_74, whole genome shotgun sequence Tax=Paramecium tetraurelia	|	1.1460232091	4.323223039	4.783670e-14	3.641039e-13
comp37427_c3	1097	sp|P17053|G168_PARPR|G surface protein, allelic form 168 OS=Paramecium primaurelia	A0EA81|Chromosome undetermined scaffold_86, whole genome shotgun sequence Tax=Paramecium tetraurelia	|	-1.2134081509	3.709721388	4.803134e-14	3.653219e-13
comp35755_c0	642	|	|	|	1.2093576853	3.383693416	4.827672e-14	3.669239e-13
comp22097_c0	2153	sp|Q5PQ01|PI42C_XENLA|Phosphatidylinositol 5-phosphate 4-kinase type-2 gamma OS=Xenopus laevis	A0BHU4|Chromosome undetermined scaffold_109, whole genome shotgun sequence Tax=Paramecium tetraurelia	GO:0016307|GO:0046488|phosphatidylinositol metabolic process|phosphatidylinositol phosphate kinase activity	1.2629671047	3.738836879	4.855206e-14	3.687511e-13
comp39613_c1	517	|	A0BK69|Chromosome undetermined scaffold_111, whole genome shotgun sequence Tax=Paramecium tetraurelia	|	-1.5242376575	4.137066913	4.883655e-14	3.706452e-13
comp41589_c2	5805	sp|Q555C6|VP13B_DICDI|Putative vacuolar protein sorting-associated protein 13B OS=Dictyostelium discoideum	A0CNK8|Chromosome undetermined scaffold_22, whole genome shotgun sequence Tax=Paramecium tetraurelia	|	1.1238597020	4.371561785	4.892083e-14	3.710181e-13
comp37086_c0	782	sp|Q08DU1|UTP23_BOVIN|rRNA-processing protein UTP23 homolog OS=Bos taurus	A0BUN0|Chromosome undetermined scaffold_13, whole genome shotgun sequence Tax=Paramecium tetraurelia	|	-1.3315770727	2.430014766	4.951646e-14	3.752658e-13
comp43408_c0	3623	sp|Q54G05|LRRX1_DICDI|Putative leucine-rich repeat-containing protein DDB_G0290503 OS=Dictyostelium discoideum	A0BP20|Chromosome undetermined scaffold_119, whole genome shotgun sequence Tax=Paramecium tetraurelia	|	1.0277183695	5.112514505	5.050607e-14	3.824911e-13
comp36143_c0	520	sp|B0G185|AP1S2_DICDI|AP-1 complex subunit sigma-2 OS=Dictyostelium discoideum	A0BUF1|Chromosome undetermined scaffold_129, whole genome shotgun sequence Tax=Paramecium tetraurelia	|	1.2329548640	5.135410941	5.175044e-14	3.916339e-13
comp47609_c0	1969	sp|Q55874|Y103_SYNY3|Uncharacterized protein sll0103 OS=Synechocystis sp. (strain PCC 6803 / Kazusa)	A0EHG0|Chromosome undetermined scaffold_97, whole genome shotgun sequence Tax=Paramecium tetraurelia	|	0.9817238113	5.626367269	5.409820e-14	4.091080e-13
comp38102_c0	931	sp|Q6NV34|DECR2_DANRE|Peroxisomal 2,4-dienoyl-CoA reductase OS=Danio rerio	A0C8U1|Chromosome undetermined scaffold_159, whole genome shotgun sequence Tax=Paramecium tetraurelia	|	-0.9919612759	5.663450794	5.526546e-14	4.176360e-13
comp42406_c0	3783	|	A0DGN4|Chromosome undetermined scaffold_5, whole genome shotgun sequence Tax=Paramecium tetraurelia	GO:0005515|protein binding	-1.0283833358	6.172738552	5.767949e-14	4.355668e-13
comp34463_c0	1090	sp|Q54NP8|KIF4_DICDI|Kinesin-related protein 4 OS=Dictyostelium discoideum	Q7RH07|Oxysterol-binding protein-related protein 2 Tax=Plasmodium yoelii yoelii	|	2.0037596660	1.127885058	5.785235e-14	4.365598e-13
comp21895_c0	890	|	A0CKI8|Chromosome undetermined scaffold_2, whole genome shotgun sequence Tax=Paramecium tetraurelia	|	1.1978503542	3.404324558	6.201953e-14	4.676715e-13
comp42529_c2	627	|	A0E6B8|Chromosome undetermined scaffold_8, whole genome shotgun sequence Tax=Paramecium tetraurelia	GO:0016020|membrane	-1.1527241138	3.435481501	6.277164e-14	4.730052e-13
comp42260_c0	2947	sp|Q8LPL6|AP2A1_ARATH|AP-2 complex subunit alpha-1 OS=Arabidopsis thaliana	A0D1K9|Chromosome undetermined scaffold_34, whole genome shotgun sequence Tax=Paramecium tetraurelia	GO:0006886|GO:0016192|GO:0030117|GO:0030131|clathrin adaptor complex|intracellular protein transport|membrane coat|vesicle-mediated transport	-1.2908486853	7.710562550	6.494509e-14	4.890337e-13
comp43490_c0	4490	sp|Q54U63|LVSC_DICDI|BEACH domain-containing protein lvsC OS=Dictyostelium discoideum	A0CYS2|Chromosome undetermined scaffold_31, whole genome shotgun sequence Tax=Paramecium tetraurelia	GO:0005515|protein binding	0.9714272280	5.925695461	6.524436e-14	4.909370e-13
comp34533_c0	749	sp|Q8MP30|Y7791_DICDI|Uncharacterized histidine-rich protein DDB_G0274557 OS=Dictyostelium discoideum	Q9YTJ3|Orf 73 Tax=Ateline herpesvirus 3	|	-1.2598629362	8.205949126	6.573327e-14	4.942637e-13
comp37858_c0	1780	sp|A1L1C2|PLD6_XENLA|Mitochondrial cardiolipin hydrolase OS=Xenopus laevis	A0D301|Chromosome undetermined scaffold_36, whole genome shotgun sequence Tax=Paramecium tetraurelia	|	-1.1172115551	5.715279450	6.791967e-14	5.103402e-13
comp43231_c0	11069	sp|Q14571|ITPR2_HUMAN|Inositol 1,4,5-trisphosphate receptor type 2 OS=Homo sapiens	G7ZUA5|Calcium-release channel VI-2b Tax=Paramecium tetraurelia	|	-1.0143022681	5.527919967	6.954435e-14	5.221762e-13
comp36241_c0	818	sp|Q9D8T4|F18B1_MOUSE|Protein FAM18B1 OS=Mus musculus	A0BHQ5|Chromosome undetermined scaffold_108, whole genome shotgun sequence Tax=Paramecium tetraurelia	GO:0016021|integral to membrane	-1.0832518085	6.189318014	7.128131e-14	5.348378e-13
comp41841_c6	3087	sp|P17053|G168_PARPR|G surface protein, allelic form 168 OS=Paramecium primaurelia	A0D717|Chromosome undetermined scaffold_4, whole genome shotgun sequence Tax=Paramecium tetraurelia	|	-1.5184244779	2.611523715	7.214000e-14	5.408963e-13
comp33264_c0	2025	sp|Q6IMK3|DJC27_DANRE|DnaJ homolog subfamily C member 27 OS=Danio rerio	A0CI15|Chromosome undetermined scaffold_186, whole genome shotgun sequence Tax=Paramecium tetraurelia	|	-1.0077187431	4.626197852	7.228762e-14	5.416185e-13
comp36208_c0	1848	sp|Q86TL2|TM110_HUMAN|Transmembrane protein 110 OS=Homo sapiens	A0BS12|Chromosome undetermined scaffold_124, whole genome shotgun sequence Tax=Paramecium tetraurelia	|	-1.0972520250	4.051937795	7.288174e-14	5.456826e-13
comp42287_c0	3073	sp|Q54G05|LRRX1_DICDI|Putative leucine-rich repeat-containing protein DDB_G0290503 OS=Dictyostelium discoideum	A0BIX7|Chromosome undetermined scaffold_11, whole genome shotgun sequence Tax=Paramecium tetraurelia	|	-1.2119648152	3.652853416	7.625464e-14	5.705317e-13
comp41352_c0	3238	sp|Q552X2|MED26_DICDI|Putative mediator of RNA polymerase II transcription subunit 26 OS=Dictyostelium discoideum	A0CED8|Chromosome undetermined scaffold_171, whole genome shotgun sequence Tax=Paramecium tetraurelia	|	1.0777562894	4.349488755	7.654696e-14	5.723132e-13
comp22376_c0	897	|	A0D2R9|Chromosome undetermined scaffold_35, whole genome shotgun sequence Tax=Paramecium tetraurelia	|	0.9788402151	5.463899536	7.688475e-14	5.744298e-13
comp30875_c0	2372	sp|Q8H852|COPG1_ORYSJ|Coatomer subunit gamma-1 OS=Oryza sativa subsp. japonica	UPI000150A30C|UPI000150A30C related cluster Tax=unknown	|	-1.2474467064	3.099622576	7.693888e-14	5.744298e-13
comp35543_c0	677	|	A0DC40|Chromosome undetermined scaffold_45, whole genome shotgun sequence Tax=Paramecium tetraurelia	|	1.2737770501	7.879662829	7.771749e-14	5.798329e-13
comp42931_c1	2699	sp|O76329|ACTNB_DICDI|Interaptin OS=Dictyostelium discoideum	O76329|Interaptin Tax=Dictyostelium discoideum	|	1.5385773969	2.165503934	7.808300e-14	5.821484e-13
comp39052_c1	2252	sp|Q9M1K2|PI5K4_ARATH|Phosphatidylinositol 4-phosphate 5-kinase 4 OS=Arabidopsis thaliana	Q6BFM0|Chromosome undetermined scaffold_1, whole genome shotgun sequence Tax=Paramecium tetraurelia	|	-1.2273018469	3.142416201	7.822078e-14	5.827641e-13
comp25364_c0	1125	|	|	|	-1.4556133869	1.875652934	7.927964e-14	5.902364e-13
comp37862_c1	2864	sp|O76329|ACTNB_DICDI|Interaptin OS=Dictyostelium discoideum	A0CR09|Chromosome undetermined scaffold_25, whole genome shotgun sequence Tax=Paramecium tetraurelia	GO:0004674|GO:0005524|GO:0006468|ATP binding|protein phosphorylation|protein serine/threonine kinase activity	1.2380848760	8.105099929	7.990909e-14	5.945034e-13
comp42266_c0	2568	sp|P59342|BARA_SHIFL|Signal transduction histidine-protein kinase BarA OS=Shigella flexneri	A0BJL8|Chromosome undetermined scaffold_110, whole genome shotgun sequence Tax=Paramecium tetraurelia	GO:0000156|GO:0000160|GO:0005524|GO:0006355|ATP binding|phosphorelay response regulator activity|phosphorelay signal transduction system|regulation of transcription_ DNA-dependent	-1.0281122647	4.522196897	8.009618e-14	5.954756e-13
comp39440_c0	2513	sp|P46794|CBS_DICDI|Cystathionine beta-synthase OS=Dictyostelium discoideum	A0D2L1|Chromosome undetermined scaffold_35, whole genome shotgun sequence Tax=Paramecium tetraurelia	|	-1.4952485092	8.210684291	8.394303e-14	6.236359e-13
comp36138_c0	710	sp|Q9LJ64|PLRX1_ARATH|Pollen-specific leucine-rich repeat extensin-like protein 1 OS=Arabidopsis thaliana	UPI0001CBBC98|UPI0001CBBC98 related cluster Tax=unknown	|	1.2035527974	5.486280545	8.556114e-14	6.352102e-13
comp31751_c0	355	sp|P0C6F1|DYH2_MOUSE|Dynein heavy chain 2, axonemal OS=Mus musculus	A0BLA0|Chromosome undetermined scaffold_113, whole genome shotgun sequence Tax=Paramecium tetraurelia	GO:0003777|GO:0007018|GO:0030286|dynein complex|microtubule motor activity|microtubule-based movement	-2.3844932315	0.289638318	8.665571e-14	6.425303e-13
comp24805_c0	6317	sp|P53760|LCAT_CHICK|Phosphatidylcholine-sterol acyltransferase (Fragment) OS=Gallus gallus	A0CIC4|Chromosome undetermined scaffold_19, whole genome shotgun sequence Tax=Paramecium tetraurelia	GO:0006629|GO:0008374|lipid metabolic process|O-acyltransferase activity	-1.2132181847	7.278903061	8.666886e-14	6.425303e-13
comp45242_c0	3172	|	A0DLP2|Chromosome undetermined scaffold_556, whole genome shotgun sequence Tax=Paramecium tetraurelia	GO:0004553|GO:0005975|carbohydrate metabolic process|hydrolase activity_ hydrolyzing O-glycosyl compounds	-1.2099588752	7.427510646	8.834057e-14	6.544641e-13
comp39941_c0	4632	sp|Q0P5W1|VPS8_MOUSE|Vacuolar protein sorting-associated protein 8 homolog OS=Mus musculus	A0DRH6|Chromosome undetermined scaffold_60, whole genome shotgun sequence Tax=Paramecium tetraurelia	|	-1.1041872076	5.404053366	8.887504e-14	6.579620e-13
comp40562_c1	2184	sp|P12336|GTR2_RAT|Solute carrier family 2, facilitated glucose transporter member 2 OS=Rattus norvegicus	A0E0N4|Chromosome undetermined scaffold_72, whole genome shotgun sequence Tax=Paramecium tetraurelia	GO:0016021|GO:0022857|GO:0055085|integral to membrane|transmembrane transport|transmembrane transporter activity	1.0499985564	4.321612109	8.905424e-14	6.588266e-13
comp36677_c0	694	sp|P34148|RACB_DICDI|Rho-related protein racB OS=Dictyostelium discoideum	Q3SDN4|Chromosome undetermined scaffold_39, whole genome shotgun sequence Tax=Paramecium tetraurelia	GO:0005525|GO:0007264|GTP binding|small GTPase mediated signal transduction	-1.1263592418	3.909599942	9.257617e-14	6.844024e-13
comp37883_c1	589	|	|	|	2.2066263054	0.832789544	9.645376e-14	7.125699e-13
comp37591_c0	1426	sp|Q9BGI3|PRDX2_BOVIN|Peroxiredoxin-2 OS=Bos taurus	A0CZ54|Chromosome undetermined scaffold_314, whole genome shotgun sequence. (Fragment) Tax=Paramecium tetraurelia	GO:0016209|GO:0016491|GO:0051920|GO:0055114|antioxidant activity|oxidation-reduction process|oxidoreductase activity|peroxiredoxin activity	-1.3753500686	9.110458806	9.845897e-14	7.268751e-13
comp36503_c0	617	|	|	|	1.8455136368	1.282830652	9.853072e-14	7.268964e-13
comp41297_c0	2124	sp|Q9AV81|PUB72_ORYSJ|U-box domain-containing protein 72 OS=Oryza sativa subsp. japonica	A0DXT2|Chromosome undetermined scaffold_69, whole genome shotgun sequence Tax=Paramecium tetraurelia	GO:0005515|protein binding	-1.2917621582	7.768505953	9.905580e-14	7.302598e-13
comp42539_c0	3903	sp|Q892R1|DNAJ_CLOTE|Chaperone protein DnaJ OS=Clostridium tetani	A0CN30|Chromosome undetermined scaffold_22, whole genome shotgun sequence Tax=Paramecium tetraurelia	|	1.2467000251	8.199557378	1.006677e-13	7.416251e-13
comp39475_c0	1240	sp|Q55F68|CYAD_DICDI|Adenylate cyclase, terminal-differentiation specific OS=Dictyostelium discoideum	G0R2X8|Putative uncharacterized protein Tax=Ichthyophthirius multifiliis strain G5	|	-1.3246553193	7.402324817	1.039569e-13	7.653229e-13
comp42534_c0	1570	sp|Q55FI4|NOP58_DICDI|Nucleolar protein 58 OS=Dictyostelium discoideum	A0C0Q9|Chromosome undetermined scaffold_140, whole genome shotgun sequence Tax=Paramecium tetraurelia	|	-1.0334571306	4.174599620	1.046673e-13	7.700159e-13
comp41961_c0	2605	sp|Q6DIM3|TBD_XENTR|Tubulin delta chain OS=Xenopus tropicalis	A0BVH8|Chromosome undetermined scaffold_13, whole genome shotgun sequence Tax=Paramecium tetraurelia	|	1.1443895740	4.082398490	1.067811e-13	7.850198e-13
comp41517_c0	2273	sp|Q54NZ1|MEMO1_DICDI|Protein MEMO1 homolog OS=Dictyostelium discoideum	A0CXP4|Chromosome undetermined scaffold_30, whole genome shotgun sequence Tax=Paramecium tetraurelia	|	-0.9699111023	5.679649973	1.155855e-13	8.491553e-13
comp43418_c0	5413	sp|O74945|RIA1_SCHPO|Ribosome assembly protein 1 OS=Schizosaccharomyces pombe (strain 972 / ATCC 24843)	A0E802|Chromosome undetermined scaffold_82, whole genome shotgun sequence Tax=Paramecium tetraurelia	GO:0003924|GO:0005525|GTP binding|GTPase activity	-1.0016436319	5.603662259	1.237307e-13	9.083622e-13
comp36261_c1	1147	sp|Q25802|RPOC2_PLAF7|DNA-directed RNA polymerase subunit beta'' OS=Plasmodium falciparum (isolate 3D7)	A0E4Y0|Chromosome undetermined scaffold_79, whole genome shotgun sequence Tax=Paramecium tetraurelia	|	2.1186162685	1.197524071	1.244761e-13	9.131996e-13
comp32094_c0	4613	sp|P40235|HHP1_SCHPO|Casein kinase I homolog hhp1 OS=Schizosaccharomyces pombe (strain 972 / ATCC 24843)	A0CUR6|Chromosome undetermined scaffold_28, whole genome shotgun sequence Tax=Paramecium tetraurelia	GO:0005515|protein binding	-0.9684479875	5.648736950	1.262268e-13	9.254004e-13
comp42293_c0	699	sp|Q8L649|BB_ARATH|E3 ubiquitin ligase BIG BROTHER OS=Arabidopsis thaliana	A0DVA9|Chromosome undetermined scaffold_65, whole genome shotgun sequence Tax=Paramecium tetraurelia	|	-1.0366227802	4.229635891	1.270377e-13	9.306991e-13
comp40168_c0	3692	sp|Q02455|MLP1_YEAST|Protein MLP1 OS=Saccharomyces cerevisiae (strain ATCC 204508 / S288c)	A0DE75|Chromosome undetermined scaffold_47, whole genome shotgun sequence Tax=Paramecium tetraurelia	|	-1.0813826565	4.192454089	1.309895e-13	9.589845e-13
comp23627_c0	1074	sp|P15602|NDUS7_PARTE|NADH-ubiquinone oxidoreductase 20 kDa subunit OS=Paramecium tetraurelia	P15602|NADH-ubiquinone oxidoreductase 20 kDa subunit Tax=Paramecium	GO:0051536|GO:0055114|iron-sulfur cluster binding|oxidation-reduction process	-1.4139554766	8.802254028	1.326113e-13	9.701852e-13
comp40335_c0	1536	|	A0DVI1|Chromosome undetermined scaffold_66, whole genome shotgun sequence Tax=Paramecium tetraurelia	|	-1.2288696127	3.600176992	1.338641e-13	9.786724e-13
comp40436_c0	1576	|	A0DR72|Chromosome undetermined scaffold_60, whole genome shotgun sequence Tax=Paramecium tetraurelia	|	1.6204379475	2.050616444	1.350438e-13	9.866144e-13
comp35856_c0	683	sp|P59382|PXMP4_RAT|Peroxisomal membrane protein 4 OS=Rattus norvegicus	A0BTG7|Chromosome undetermined scaffold_127, whole genome shotgun sequence Tax=Paramecium tetraurelia	|	1.1882383116	3.570887091	1.368137e-13	9.988537e-13
comp40372_c0	2853	sp|A4IIY1|R144A_XENTR|Probable E3 ubiquitin-protein ligase RNF144A OS=Xenopus tropicalis	A0CCK2|Chromosome undetermined scaffold_168, whole genome shotgun sequence Tax=Paramecium tetraurelia	|	0.9639113397	5.393123373	1.391802e-13	1.015429e-12
comp35282_c0	456	|	A0DGD0|Chromosome undetermined scaffold_5, whole genome shotgun sequence Tax=Paramecium tetraurelia	|	-2.0996468900	0.535097675	1.393751e-13	1.016149e-12
comp38364_c0	1040	|	A0BFG3|Chromosome undetermined scaffold_104, whole genome shotgun sequence Tax=Paramecium tetraurelia	GO:0003677|GO:0006355|DNA binding|regulation of transcription_ DNA-dependent	-1.1291621177	3.401005742	1.395393e-13	1.016644e-12
comp37902_c0	1045	|	A0C855|Chromosome undetermined scaffold_157, whole genome shotgun sequence Tax=Paramecium tetraurelia	|	1.3084547257	9.957392068	1.405346e-13	1.023188e-12
comp39687_c0	3087	|	A0BT84|Chromosome undetermined scaffold_126, whole genome shotgun sequence Tax=Paramecium tetraurelia	|	-0.9922606488	4.897247974	1.449918e-13	1.054912e-12
comp39707_c0	1849	|	A0DX56|Chromosome undetermined scaffold_68, whole genome shotgun sequence Tax=Paramecium tetraurelia	|	1.0287324010	4.854519703	1.475425e-13	1.072732e-12
comp38107_c0	1690	sp|Q4V8C4|WDR5B_RAT|WD repeat-containing protein 5B OS=Rattus norvegicus	UPI00006CDA5F|UPI00006CDA5F related cluster Tax=unknown	GO:0005515|protein binding	1.1859025853	3.385190894	1.495215e-13	1.085816e-12
comp36739_c0	830	sp|P40631|MLH_TETTS|Micronuclear linker histone polyprotein OS=Tetrahymena thermophila (strain SB210)	D8M2P3|Singapore isolate B (sub-type 7) whole genome shotgun sequence assembly, scaffold_2 Tax=Blastocystis hominis	|	1.4025968814	4.196252922	1.495479e-13	1.085816e-12
comp42149_c0	4115	sp|Q6GM29|SAC1_XENLA|Phosphatidylinositide phosphatase SAC1 OS=Xenopus laevis	A0CPB1|Chromosome undetermined scaffold_23, whole genome shotgun sequence Tax=Paramecium tetraurelia	GO:0042578|phosphoric ester hydrolase activity	-0.9565604339	5.663135715	1.528495e-13	1.109025e-12
comp47160_c0	741	sp|B8CXL0|DNAJ_HALOH|Chaperone protein DnaJ OS=Halothermothrix orenii (strain H 168 / OCM 544 / DSM 9562)	A0DJZ6|Chromosome undetermined scaffold_53, whole genome shotgun sequence Tax=Paramecium tetraurelia	|	-1.0730105544	4.110408411	1.593713e-13	1.155551e-12
comp36650_c0	2294	|	A0CRI9|Chromosome undetermined scaffold_25, whole genome shotgun sequence Tax=Paramecium tetraurelia	|	1.0528362411	4.239800107	1.600428e-13	1.159624e-12
comp38590_c0	1439	sp|Q28IH8|CC104_XENTR|Coiled-coil domain-containing protein 104 OS=Xenopus tropicalis	A0DR30|Chromosome undetermined scaffold_6, whole genome shotgun sequence Tax=Paramecium tetraurelia	|	0.9924381415	5.329355421	1.643902e-13	1.190307e-12
comp39260_c0	1526	sp|P09317|G3P_USTMA|Glyceraldehyde-3-phosphate dehydrogenase OS=Ustilago maydis (strain 521 / FGSC 9021)	A0D552|Chromosome undetermined scaffold_38, whole genome shotgun sequence Tax=Paramecium tetraurelia	GO:0016620|GO:0055114|oxidation-reduction process|oxidoreductase activity_ acting on the aldehyde or oxo group of donors_ NAD or NADP as acceptor	-1.3033758506	8.761582896	1.673572e-13	1.210960e-12
comp38321_c0	1738	|	A0DKW9|Chromosome undetermined scaffold_55, whole genome shotgun sequence Tax=Paramecium tetraurelia	GO:0006508|GO:0008234|cysteine-type peptidase activity|proteolysis	0.9942522048	4.837914207	1.725227e-13	1.247481e-12
comp40353_c0	3100	sp|Q7RAV5|CDPK3_PLAYO|Calcium-dependent protein kinase 3 OS=Plasmodium yoelii yoelii	A0CDK6|Chromosome undetermined scaffold_17, whole genome shotgun sequence Tax=Paramecium tetraurelia	GO:0004672|GO:0005524|GO:0006468|ATP binding|protein kinase activity|protein phosphorylation	1.0212088686	4.553649384	1.736251e-13	1.254593e-12
comp36515_c2	9014	sp|Q80ZA4|PKHL1_MOUSE|Fibrocystin-L OS=Mus musculus	A0D5V3|Chromosome undetermined scaffold_39, whole genome shotgun sequence Tax=Paramecium tetraurelia	GO:0005515|protein binding	1.2139477590	4.029024874	1.798882e-13	1.298960e-12
comp41286_c0	936	sp|Q8VZC3|AL121_ARATH|Delta-1-pyrroline-5-carboxylate dehydrogenase 12A1, mitochondrial OS=Arabidopsis thaliana	A0D304|Chromosome undetermined scaffold_36, whole genome shotgun sequence Tax=Paramecium tetraurelia	GO:0008152|GO:0016491|GO:0055114|metabolic process|oxidation-reduction process|oxidoreductase activity	-1.0551642727	4.836446548	1.828019e-13	1.319098e-12
comp40073_c0	1760	|	A0BPG3|Chromosome undetermined scaffold_12, whole genome shotgun sequence Tax=Paramecium tetraurelia	|	1.0725124063	3.959407009	1.871125e-13	1.349281e-12
comp41371_c0	256	|	|	|	1.4249103794	2.141800795	1.916940e-13	1.381375e-12
comp36117_c0	2873	sp|Q25802|RPOC2_PLAF7|DNA-directed RNA polymerase subunit beta'' OS=Plasmodium falciparum (isolate 3D7)	Q09F52|Ymf77 Tax=Tetrahymena paravorax	|	1.3577265042	2.587624282	1.936058e-13	1.394199e-12
comp39129_c0	1388	|	|	|	1.6582362286	1.691333675	1.939805e-13	1.395945e-12
comp40820_c0	1958	sp|O14209|YDT4_SCHPO|Uncharacterized aminotransferase C6B12.04c OS=Schizosaccharomyces pombe (strain 972 / ATCC 24843)	A0E563|Chromosome undetermined scaffold_79, whole genome shotgun sequence Tax=Paramecium tetraurelia	GO:0009058|GO:0030170|biosynthetic process|pyridoxal phosphate binding	-1.0352083847	5.208793355	1.977016e-13	1.421754e-12
comp36757_c0	968	|	A0BII4|Chromosome undetermined scaffold_11, whole genome shotgun sequence Tax=Paramecium tetraurelia	|	1.7364363570	1.492652524	2.012737e-13	1.446458e-12
comp42232_c0	2902	sp|P40407|YBBC_BACSU|Uncharacterized protein ybbC OS=Bacillus subtilis (strain 168)	A0CVF9|Chromosome undetermined scaffold_29, whole genome shotgun sequence Tax=Paramecium tetraurelia	|	0.9876184988	5.494946238	2.058031e-13	1.478002e-12
comp41131_c0	2179	sp|Q66GQ3|PDI16_ARATH|Protein disulfide isomerase-like 1-6 OS=Arabidopsis thaliana	A0DM80|Chromosome undetermined scaffold_56, whole genome shotgun sequence Tax=Paramecium tetraurelia	|	-1.1554553503	6.930664066	2.062259e-13	1.480032e-12
comp37260_c1	546	sp|Q6P632|NAA20_XENTR|N-alpha-acetyltransferase 20 OS=Xenopus tropicalis	A0D2M8|Chromosome undetermined scaffold_35, whole genome shotgun sequence Tax=Paramecium tetraurelia	GO:0008080|N-acetyltransferase activity	-1.1225598920	3.546775039	2.096052e-13	1.503262e-12
comp32547_c0	831	|	A0DKA3|Chromosome undetermined scaffold_54, whole genome shotgun sequence Tax=Paramecium tetraurelia	|	1.1223850928	5.576790982	2.126894e-13	1.524346e-12
comp40329_c0	1829	|	A0BDF5|Chromosome undetermined scaffold_100, whole genome shotgun sequence Tax=Paramecium tetraurelia	|	-1.2088724451	3.019910735	2.261876e-13	1.619988e-12
comp39897_c0	2010	sp|Q6C662|SODC_YARLI|Superoxide dismutase [Cu-Zn] OS=Yarrowia lipolytica (strain CLIB 122 / E 150)	A0D4J5|Chromosome undetermined scaffold_37, whole genome shotgun sequence Tax=Paramecium tetraurelia	|	-1.1510046132	6.032351711	2.272901e-13	1.626781e-12
comp41689_c0	2062	sp|Q54XZ5|Y0138_DICDI|Probable serine/threonine-protein kinase DDB_G0278509 OS=Dictyostelium discoideum	A0BQC4|Chromosome undetermined scaffold_120, whole genome shotgun sequence Tax=Paramecium tetraurelia	|	1.8313463701	1.569255583	2.285511e-13	1.634654e-12
comp25656_c0	2108	sp|Q8YV57|Y2124_NOSS1|Uncharacterized WD repeat-containing protein all2124 OS=Nostoc sp. (strain PCC 7120 / UTEX 2576)	A0CUH2|Chromosome undetermined scaffold_28, whole genome shotgun sequence Tax=Paramecium tetraurelia	GO:0008270|zinc ion binding	-1.0136889323	4.284508796	2.286998e-13	1.634654e-12
comp43615_c0	4688	sp|Q0P4M4|CBPC2_XENTR|Cytosolic carboxypeptidase 2 OS=Xenopus tropicalis	A0D7X6|Chromosome undetermined scaffold_40, whole genome shotgun sequence Tax=Paramecium tetraurelia	GO:0004181|GO:0006508|GO:0008270|metallocarboxypeptidase activity|proteolysis|zinc ion binding	1.1956347369	7.581770420	2.345507e-13	1.675339e-12
comp37147_c1	3759	sp|P05489|COX1_PARTE|Cytochrome c oxidase subunit 1 OS=Paramecium tetraurelia	UPI0000161C73|UPI0000161C73 related cluster Tax=unknown	GO:0004129|GO:0005506|GO:0009055|GO:0009060|GO:0016021|GO:0020037|GO:0055114|aerobic respiration|cytochrome-c oxidase activity|electron carrier activity|heme binding|integral to membrane|iron ion binding|oxidation-reduction process	-1.1224295682	3.759673595	2.361352e-13	1.685516e-12
comp36262_c0	1115	sp|Q8IIG7|YPF05_PLAF7|Uncharacterized protein PF11_0207 OS=Plasmodium falciparum (isolate 3D7)	G3VF87|Uncharacterized protein (Fragment) Tax=Sarcophilus harrisii	|	-1.3965200502	2.027058743	2.487074e-13	1.774057e-12
comp46973_c0	861	|	A0DSG6|Chromosome undetermined scaffold_61, whole genome shotgun sequence Tax=Paramecium tetraurelia	|	1.0576824196	4.074707775	2.504312e-13	1.785147e-12
comp43276_c1	4330	sp|Q09170|CDS1_SCHPO|Serine/threonine-protein kinase cds1 OS=Schizosaccharomyces pombe (strain 972 / ATCC 24843)	A0C1M4|Chromosome undetermined scaffold_142, whole genome shotgun sequence Tax=Paramecium tetraurelia	|	1.2052459261	7.427891343	2.515948e-13	1.792231e-12
comp37418_c0	722	sp|Q4J9L3|MSRA_SULAC|Peptide methionine sulfoxide reductase MsrA OS=Sulfolobus acidocaldarius (strain ATCC 33909 / DSM 639 / JCM 8929 / NBRC 15157 / NCIMB 11770)	A3ZT32|Peptide methionine sulfoxide reductase MsrA Tax=Blastopirellula marina DSM 3645	GO:0008113|GO:0055114|oxidation-reduction process|peptide-methionine (S)-S-oxide reductase activity	-1.0477153032	4.857626831	2.522523e-13	1.795703e-12
comp43009_c0	4220	sp|O76329|ACTNB_DICDI|Interaptin OS=Dictyostelium discoideum	A0CMF6|Chromosome undetermined scaffold_21, whole genome shotgun sequence Tax=Paramecium tetraurelia	|	1.0330371561	4.592041881	2.630253e-13	1.871131e-12
comp41103_c3	2093	|	Q6BFI3|Surface protein with furin-like cysteine repeats, putative Tax=Paramecium tetraurelia	|	-1.6542301224	1.425454359	2.660482e-13	1.891361e-12
comp38359_c0	884	sp|Q54Y90|Y0133_DICDI|Probable serine/threonine-protein kinase DDB_G0278665 OS=Dictyostelium discoideum	A0CEZ2|Chromosome undetermined scaffold_173, whole genome shotgun sequence Tax=Paramecium tetraurelia	GO:0004672|GO:0005524|GO:0006468|ATP binding|protein kinase activity|protein phosphorylation	1.1375476864	3.459651537	2.748748e-13	1.952795e-12
comp38597_c0	988	|	A0BG47|Chromosome undetermined scaffold_105, whole genome shotgun sequence Tax=Paramecium tetraurelia	|	-0.9547028694	5.643757319	2.797983e-13	1.986436e-12
comp43915_c0	377	sp|Q9SM23|ACBP1_ARATH|Acyl-CoA-binding domain-containing protein 1 OS=Arabidopsis thaliana	A0CEU4|Chromosome undetermined scaffold_173, whole genome shotgun sequence Tax=Paramecium tetraurelia	GO:0000062|fatty-acyl-CoA binding	-1.1603351482	5.616497554	2.830943e-13	2.008486e-12
comp41286_c1	1947	sp|Q8VZC3|AL121_ARATH|Delta-1-pyrroline-5-carboxylate dehydrogenase 12A1, mitochondrial OS=Arabidopsis thaliana	A0CMM3|Chromosome undetermined scaffold_21, whole genome shotgun sequence Tax=Paramecium tetraurelia	GO:0008152|GO:0016491|GO:0055114|metabolic process|oxidation-reduction process|oxidoreductase activity	-1.0912297965	5.189486771	2.878708e-13	2.041002e-12
comp36358_c0	836	sp|Q9Z2G9|HTAI2_MOUSE|Oxidoreductase HTATIP2 OS=Mus musculus	Q22U39|Tat-interacting protein TIP30, putative Tax=Tetrahymena thermophila SB210	|	-1.0397095542	4.470608258	2.924349e-13	2.071970e-12
comp43574_c0	7129	sp|Q23SI8|TTLL1_TETTS|Probable alpha-tubulin polyglutamylase Ttll1 OS=Tetrahymena thermophila (strain SB210)	A0D0J6|Chromosome undetermined scaffold_33, whole genome shotgun sequence Tax=Paramecium tetraurelia	|	1.0684589533	6.693905131	2.942720e-13	2.083588e-12
comp41429_c0	2511	sp|Q0IEW8|KTU_AEDAE|Protein kintoun OS=Aedes aegypti	A0DMA1|Chromosome undetermined scaffold_56, whole genome shotgun sequence Tax=Paramecium tetraurelia	|	1.0265781712	4.735142640	3.000074e-13	2.122773e-12
comp36255_c0	3411	sp|Q9SVN5|SYM_ARATH|Probable methionine--tRNA ligase OS=Arabidopsis thaliana	A0DK81|Chromosome undetermined scaffold_54, whole genome shotgun sequence Tax=Paramecium tetraurelia	|	-1.2837375525	7.417182266	3.128473e-13	2.212143e-12
comp38871_c0	1012	sp|Q56YP2|PI5K1_ARATH|Phosphatidylinositol 4-phosphate 5-kinase 1 OS=Arabidopsis thaliana	A0BG26|Chromosome undetermined scaffold_105, whole genome shotgun sequence Tax=Paramecium tetraurelia	|	-1.1717875819	2.987410800	3.164215e-13	2.235918e-12
comp36484_c0	952	|	A0D1X7|Chromosome undetermined scaffold_340, whole genome shotgun sequence Tax=Paramecium tetraurelia	GO:0005515|protein binding	0.9454093767	5.532139689	3.189362e-13	2.252180e-12
comp38171_c0	1197	sp|P52551|MYBB_XENLA|Myb-related protein B OS=Xenopus laevis	A0D722|Chromosome undetermined scaffold_4, whole genome shotgun sequence Tax=Paramecium tetraurelia	GO:0003682|chromatin binding	2.7663892176	0.070830051	3.214107e-13	2.268137e-12
comp42279_c0	2789	sp|Q54G05|LRRX1_DICDI|Putative leucine-rich repeat-containing protein DDB_G0290503 OS=Dictyostelium discoideum	A0DQF5|Chromosome undetermined scaffold_6, whole genome shotgun sequence Tax=Paramecium tetraurelia	|	1.1963959782	3.156146956	3.261781e-13	2.300242e-12
comp43120_c0	4411	sp|Q86XH1|IQCA1_HUMAN|IQ and AAA domain-containing protein 1 OS=Homo sapiens	A0BTB4|Chromosome undetermined scaffold_127, whole genome shotgun sequence Tax=Paramecium tetraurelia	|	0.9717087636	6.225340392	3.266300e-13	2.301891e-12
comp43792_c0	1529	sp|P54399|PDI_DROME|Protein disulfide-isomerase OS=Drosophila melanogaster	A0CHN0|Chromosome undetermined scaffold_182, whole genome shotgun sequence Tax=Paramecium tetraurelia	GO:0045454|cell redox homeostasis	-1.7332331276	11.311414473	3.404902e-13	2.397969e-12
comp37827_c0	1812	|	A0EA31|Chromosome undetermined scaffold_85, whole genome shotgun sequence Tax=Paramecium tetraurelia	|	1.6138861857	1.742464553	3.434624e-13	2.417288e-12
comp42076_c0	3605	sp|Q54NP8|KIF4_DICDI|Kinesin-related protein 4 OS=Dictyostelium discoideum	A0BSZ4|Chromosome undetermined scaffold_126, whole genome shotgun sequence Tax=Paramecium tetraurelia	GO:0003777|GO:0005524|GO:0007018|GO:0008017|ATP binding|microtubule binding|microtubule motor activity|microtubule-based movement	-1.0187709333	4.912740140	3.492240e-13	2.456201e-12
comp42863_c1	4255	sp|Q54U49|MED12_DICDI|Putative mediator of RNA polymerase II transcription subunit 12 OS=Dictyostelium discoideum	A0CZ97|Chromosome undetermined scaffold_32, whole genome shotgun sequence Tax=Paramecium tetraurelia	|	1.0393765443	5.061069207	3.516757e-13	2.471798e-12
comp39520_c0	1133	sp|Q02595|KPK2_PLAFK|Probable serine/threonine-protein kinase 2 OS=Plasmodium falciparum (isolate K1 / Thailand)	A0DGV1|Chromosome undetermined scaffold_5, whole genome shotgun sequence Tax=Paramecium tetraurelia	GO:0004672|GO:0005524|GO:0006468|ATP binding|protein kinase activity|protein phosphorylation	-1.6562326052	1.632647625	3.613461e-13	2.538077e-12
comp37415_c0	880	sp|P22793|TRHY_SHEEP|Trichohyalin OS=Ovis aries	A0DIS7|Chromosome undetermined scaffold_52, whole genome shotgun sequence Tax=Paramecium tetraurelia	|	-0.9881784569	4.664521340	3.656333e-13	2.566483e-12
comp38568_c0	3313	sp|P13837|G156_PARPR|G surface protein, allelic form 156 OS=Paramecium primaurelia	A0D717|Chromosome undetermined scaffold_4, whole genome shotgun sequence Tax=Paramecium tetraurelia	|	1.1984018465	5.565529941	3.706867e-13	2.600226e-12
comp38090_c0	962	sp|Q54VI1|FHKE_DICDI|Probable serine/threonine-protein kinase fhkE OS=Dictyostelium discoideum	A0BNQ0|Chromosome undetermined scaffold_119, whole genome shotgun sequence Tax=Paramecium tetraurelia	GO:0004672|GO:0005524|GO:0006468|ATP binding|protein kinase activity|protein phosphorylation	-1.1060741724	3.563428198	3.718398e-13	2.606582e-12
comp42732_c0	3147	sp|C9D7C2|CAC1A_APIME|Voltage-dependent calcium channel type A subunit alpha-1 OS=Apis mellifera	A0CTU2|Chromosome undetermined scaffold_27, whole genome shotgun sequence Tax=Paramecium tetraurelia	GO:0005216|GO:0006811|GO:0016020|GO:0055085|ion channel activity|ion transport|membrane|transmembrane transport	1.1923101016	4.664652737	3.723549e-13	2.608461e-12
comp43008_c0	4415	sp|Q95JT3|LRC43_MACFA|Leucine-rich repeat-containing protein 43 OS=Macaca fascicularis	A0CQ49|Chromosome undetermined scaffold_24, whole genome shotgun sequence Tax=Paramecium tetraurelia	|	-0.9706960238	5.488315331	3.745371e-13	2.622008e-12
comp39727_c1	1288	|	A0BJL8|Chromosome undetermined scaffold_110, whole genome shotgun sequence Tax=Paramecium tetraurelia	|	2.1614971109	0.994991130	3.758546e-13	2.629488e-12
comp41302_c1	7086	sp|O76329|ACTNB_DICDI|Interaptin OS=Dictyostelium discoideum	A0DV29|Chromosome undetermined scaffold_65, whole genome shotgun sequence Tax=Paramecium tetraurelia	|	-1.1702696693	7.499074302	3.921592e-13	2.741738e-12
comp36127_c0	1006	sp|Q5UP73|YR614_MIMIV|Putative band 7 family protein R614 OS=Acanthamoeba polyphaga mimivirus	A0CCH4|Chromosome undetermined scaffold_167, whole genome shotgun sequence Tax=Paramecium tetraurelia	|	-0.9950014151	5.781178973	3.979963e-13	2.780441e-12
comp41392_c0	3331	sp|Q54S83|MIDA_DICDI|Protein midA, mitochondrial OS=Dictyostelium discoideum	A0E3C9|Chromosome undetermined scaffold_76, whole genome shotgun sequence Tax=Paramecium tetraurelia	|	-1.2272124374	8.535338374	3.982217e-13	2.780441e-12
comp41681_c0	4215	sp|Q1MTP1|THP3_SCHPO|THP3 homolog C2A9.11c OS=Schizosaccharomyces pombe (strain 972 / ATCC 24843)	A0BLL7|Chromosome undetermined scaffold_114, whole genome shotgun sequence Tax=Paramecium tetraurelia	|	1.1876547752	7.985096460	3.989147e-13	2.783439e-12
comp38379_c0	2215	sp|Q8I659|YPF11_PLAF7|Uncharacterized protein PFB0765w OS=Plasmodium falciparum (isolate 3D7)	A0CD40|Chromosome undetermined scaffold_169, whole genome shotgun sequence Tax=Paramecium tetraurelia	|	0.9955080875	6.708358066	3.992448e-13	2.783902e-12
comp40503_c0	1653	sp|P37709|TRHY_RABIT|Trichohyalin OS=Oryctolagus cuniculus	A0C348|Chromosome undetermined scaffold_146, whole genome shotgun sequence Tax=Paramecium tetraurelia	|	-1.1395053293	4.051730342	4.092516e-13	2.851795e-12
comp40731_c0	1428	|	A0EIC5|Chromosome undetermined scaffold_99, whole genome shotgun sequence Tax=Paramecium tetraurelia	|	-1.2786388868	2.456910191	4.264487e-13	2.969669e-12
comp36955_c0	822	|	|	|	-1.1450387510	3.248096939	4.298444e-13	2.991343e-12
comp39639_c0	1277	sp|Q9BIB3|PPME1_CAEEL|Probable protein phosphatase methylesterase 1 OS=Caenorhabditis elegans	A0DRX0|Protein phosphatase methylesterase 1 Tax=Paramecium tetraurelia	|	0.9674627986	5.451173519	4.361041e-13	3.032906e-12
comp38714_c0	2057	|	A0DMD3|Chromosome undetermined scaffold_56, whole genome shotgun sequence Tax=Paramecium tetraurelia	|	-1.0567633328	3.864067504	4.450517e-13	3.093095e-12
comp37988_c0	1413	sp|D3Z5L6|S18B1_MOUSE|MFS-type transporter SLC18B1 OS=Mus musculus	A0D7X1|Chromosome undetermined scaffold_40, whole genome shotgun sequence Tax=Paramecium tetraurelia	GO:0016021|GO:0055085|integral to membrane|transmembrane transport	1.0231906879	4.275878769	4.480490e-13	3.111877e-12
comp40187_c0	1660	sp|Q556Q3|IRLF_DICDI|Probable serine/threonine-protein kinase irlF OS=Dictyostelium discoideum	A0BVD7|Chromosome undetermined scaffold_13, whole genome shotgun sequence Tax=Paramecium tetraurelia	|	-1.1859350025	3.388859066	4.540785e-13	3.151681e-12
comp38042_c0	602	|	|	|	-1.6416200976	1.334783756	4.646421e-13	3.222882e-12
comp40624_c0	1679	|	A0BD43|Chromosome undetermined scaffold_10, whole genome shotgun sequence Tax=Paramecium tetraurelia	|	1.1851621081	3.268350157	4.682494e-13	3.245771e-12
comp39284_c0	2016	sp|Q5RBG1|RAB5B_PONAB|Ras-related protein Rab-5B OS=Pongo abelii	A0BFN1|Chromosome undetermined scaffold_104, whole genome shotgun sequence Tax=Paramecium tetraurelia	|	1.2058455351	2.994299243	4.699138e-13	3.255171e-12
comp34296_c0	413	|	|	|	1.8598205146	1.154565985	4.767488e-13	3.300352e-12
comp39397_c0	1167	sp|Q54R98|Y3301_DICDI|Probable serine/threonine-protein kinase DDB_G0283301 OS=Dictyostelium discoideum	A0C303|Chromosome undetermined scaffold_146, whole genome shotgun sequence Tax=Paramecium tetraurelia	GO:0004672|GO:0005524|GO:0006468|ATP binding|protein kinase activity|protein phosphorylation	2.5153777684	0.228443689	4.789381e-13	3.313335e-12
comp34386_c0	5228	sp|Q54VQ6|SPCS_DICDI|O-phosphoseryl-tRNA(Sec) selenium transferase OS=Dictyostelium discoideum	A0DYM5|Chromosome undetermined scaffold_7, whole genome shotgun sequence Tax=Paramecium tetraurelia	GO:0016740|transferase activity	-0.9731297352	6.233301490	4.922633e-13	3.403290e-12
comp30743_c0	2392	sp|Q9R031|XPR1_MUSMC|Xenotropic and polytropic retrovirus receptor 1 homolog OS=Mus musculus castaneus	A0CKP8|Chromosome undetermined scaffold_2, whole genome shotgun sequence Tax=Paramecium tetraurelia	GO:0016021|integral to membrane	-1.1556328714	3.659391405	5.041239e-13	3.483008e-12
comp36981_c0	761	|	A0DCD6|Chromosome undetermined scaffold_45, whole genome shotgun sequence Tax=Paramecium tetraurelia	|	-1.6485322824	1.343935562	5.052782e-13	3.488699e-12
comp39856_c0	1556	sp|Q9NVH0|EXD2_HUMAN|Exonuclease 3'-5' domain-containing protein 2 OS=Homo sapiens	A0DUC4|Chromosome undetermined scaffold_64, whole genome shotgun sequence Tax=Paramecium tetraurelia	GO:0003676|GO:0006139|GO:0008408|3'-5' exonuclease activity|nucleic acid binding|nucleobase-containing compound metabolic process	0.9603010091	5.659311115	5.057561e-13	3.489717e-12
comp36266_c0	617	|	A0BC75|Chromosome undetermined scaffold_10, whole genome shotgun sequence Tax=Paramecium tetraurelia	|	-1.1706445258	6.765872932	5.066151e-13	3.493361e-12
comp23373_c0	401	|	A0BTW0|Chromosome undetermined scaffold_128, whole genome shotgun sequence Tax=Paramecium tetraurelia	|	-1.1216995866	3.323476031	5.210161e-13	3.590318e-12
comp39831_c0	1612	sp|Q02253|MMSA_RAT|Methylmalonate-semialdehyde dehydrogenase [acylating], mitochondrial OS=Rattus norvegicus	A0CLP4|Chromosome undetermined scaffold_20, whole genome shotgun sequence Tax=Paramecium tetraurelia	GO:0008152|GO:0016491|GO:0055114|metabolic process|oxidation-reduction process|oxidoreductase activity	-1.4162636551	7.452430525	5.422595e-13	3.734269e-12
comp43140_c1	1602	sp|Q8IZN3|ZDH14_HUMAN|Probable palmitoyltransferase ZDHHC14 OS=Homo sapiens	A0BHD7|Chromosome undetermined scaffold_108, whole genome shotgun sequence Tax=Paramecium tetraurelia	GO:0008270|zinc ion binding	-0.9939491806	4.275139765	5.540329e-13	3.812859e-12
comp40584_c0	1780	sp|Q3TZA2|CDKL4_MOUSE|Cyclin-dependent kinase-like 4 OS=Mus musculus	A0DDZ0|Chromosome undetermined scaffold_47, whole genome shotgun sequence Tax=Paramecium tetraurelia	GO:0004672|GO:0005524|GO:0006468|ATP binding|protein kinase activity|protein phosphorylation	-0.9259539119	5.735674231	5.664960e-13	3.896090e-12
comp35217_c0	547	|	|	|	1.9889722325	0.943530327	5.747337e-13	3.950172e-12
comp41722_c0	2043	sp|Q5RC19|ACOX1_PONAB|Peroxisomal acyl-coenzyme A oxidase 1 OS=Pongo abelii	A0CL94|Acyl-coenzyme A oxidase Tax=Paramecium tetraurelia	GO:0003995|GO:0003997|GO:0005777|GO:0006635|GO:0055114|acyl-CoA dehydrogenase activity|acyl-CoA oxidase activity|fatty acid beta-oxidation|oxidation-reduction process|peroxisome	-0.9864277302	5.632679767	5.769230e-13	3.962639e-12
comp38344_c0	2051	sp|P23381|SYWC_HUMAN|Tryptophan--tRNA ligase, cytoplasmic OS=Homo sapiens	G0QVM2|Tryptophanyl-tRNA synthetase, putative Tax=Ichthyophthirius multifiliis strain G5	|	1.6179364902	1.706582158	5.862151e-13	4.023845e-12
comp40118_c0	3978	|	A0DMB0|Chromosome undetermined scaffold_56, whole genome shotgun sequence Tax=Paramecium tetraurelia	|	1.1564499348	3.603000205	5.908797e-13	4.053227e-12
comp40007_c1	430	|	A0BCJ3|Chromosome undetermined scaffold_10, whole genome shotgun sequence Tax=Paramecium tetraurelia	|	-1.1125625523	5.695526389	6.047272e-13	4.145523e-12
comp41083_c0	1753	sp|Q55F68|CYAD_DICDI|Adenylate cyclase, terminal-differentiation specific OS=Dictyostelium discoideum	A0BN28|Chromosome undetermined scaffold_117, whole genome shotgun sequence Tax=Paramecium tetraurelia	|	-1.2680415453	2.494694840	6.131840e-13	4.200768e-12
comp42948_c0	4824	sp|Q99JF5|MVD1_MOUSE|Diphosphomevalonate decarboxylase OS=Mus musculus	A0CZN1|Chromosome undetermined scaffold_32, whole genome shotgun sequence Tax=Paramecium tetraurelia	|	-1.1380859849	6.905559485	6.205637e-13	4.248568e-12
comp51283_c0	1436	sp|O76329|ACTNB_DICDI|Interaptin OS=Dictyostelium discoideum	A0BCM2|Chromosome undetermined scaffold_10, whole genome shotgun sequence Tax=Paramecium tetraurelia	|	-1.0092389452	4.300704854	6.296864e-13	4.308230e-12
comp30211_c0	855	|	|	|	-1.1910982721	3.038091792	6.474173e-13	4.426674e-12
comp39552_c0	3294	sp|Q6Z382|COPG2_ORYSJ|Coatomer subunit gamma-2 OS=Oryza sativa subsp. japonica	A0DIB1|Coatomer subunit gamma Tax=Paramecium tetraurelia	GO:0006886|GO:0016192|GO:0030117|intracellular protein transport|membrane coat|vesicle-mediated transport	1.2314862051	3.609421937	6.499315e-13	4.440988e-12
comp45369_c0	583	|	A0D6M0|Chromosome undetermined scaffold_4, whole genome shotgun sequence Tax=Paramecium tetraurelia	|	-1.0563367722	3.830031490	6.521434e-13	4.453220e-12
comp35978_c0	1690	sp|P42841|PFS2_YEAST|Polyadenylation factor subunit 2 OS=Saccharomyces cerevisiae (strain ATCC 204508 / S288c)	UPI00006CCBE2|UPI00006CCBE2 related cluster Tax=unknown	GO:0005515|protein binding	-1.4866845932	1.811879520	6.563044e-13	4.478736e-12
comp46921_c0	761	|	|	|	-1.7839222410	0.936615462	6.729485e-13	4.589352e-12
comp40838_c0	1830	|	A0BE92|Chromosome undetermined scaffold_101, whole genome shotgun sequence Tax=Paramecium tetraurelia	|	1.2953794657	2.836381259	6.733954e-13	4.589435e-12
comp37707_c0	1047	|	A0DGV3|Chromosome undetermined scaffold_5, whole genome shotgun sequence Tax=Paramecium tetraurelia	|	-1.2246150863	2.631807089	6.969404e-13	4.746839e-12
comp28547_c0	1805	|	A0CIY2|Chromosome undetermined scaffold_19, whole genome shotgun sequence Tax=Paramecium tetraurelia	|	1.1304349043	3.474599350	6.977413e-13	4.749229e-12
comp42353_c0	3036	sp|Q9ULT6|ZNRF3_HUMAN|Zinc/RING finger protein 3 OS=Homo sapiens	A0CWM4|Chromosome undetermined scaffold_3, whole genome shotgun sequence Tax=Paramecium tetraurelia	GO:0005515|GO:0008270|protein binding|zinc ion binding	0.9846460834	4.782123046	7.047314e-13	4.793717e-12
comp40916_c0	3703	sp|Q9UQ80|PA2G4_HUMAN|Proliferation-associated protein 2G4 OS=Homo sapiens	A0BCT0|Chromosome undetermined scaffold_10, whole genome shotgun sequence Tax=Paramecium tetraurelia	GO:0009987|cellular process	-1.2925057084	8.783594470	7.164085e-13	4.870010e-12
comp43506_c0	4062	sp|Q25802|RPOC2_PLAF7|DNA-directed RNA polymerase subunit beta'' OS=Plasmodium falciparum (isolate 3D7)	A0D1V6|Chromosome undetermined scaffold_34, whole genome shotgun sequence Tax=Paramecium tetraurelia	|	1.2668503928	3.251237254	7.195672e-13	4.888334e-12
comp25670_c0	824	sp|Q9C9M6|ASF1A_ARATH|Probable histone chaperone ASF1A OS=Arabidopsis thaliana	A0DPW8|Chromosome undetermined scaffold_6, whole genome shotgun sequence Tax=Paramecium tetraurelia	GO:0005634|GO:0006333|chromatin assembly or disassembly|nucleus	1.0702165646	3.795167249	7.315966e-13	4.966859e-12
comp39875_c0	2725	sp|Q6NXT6|TAPT1_HUMAN|Transmembrane anterior posterior transformation protein 1 homolog OS=Homo sapiens	A0D6Z3|Chromosome undetermined scaffold_4, whole genome shotgun sequence Tax=Paramecium tetraurelia	|	0.9474878445	5.308016012	7.428217e-13	5.039825e-12
comp59082_c0	4536	|	A0CRZ3|Chromosome undetermined scaffold_255, whole genome shotgun sequence. (Fragment) Tax=Paramecium tetraurelia	|	1.0130893790	4.501668825	7.555256e-13	5.122725e-12
comp25291_c0	393	|	A0BY65|Chromosome undetermined scaffold_136, whole genome shotgun sequence Tax=Paramecium tetraurelia	|	-1.6093958016	1.477063111	7.829634e-13	5.305356e-12
comp40971_c0	2129	sp|Q92824|PCSK5_HUMAN|Proprotein convertase subtilisin/kexin type 5 OS=Homo sapiens	A0BWA5|Chromosome undetermined scaffold_131, whole genome shotgun sequence Tax=Paramecium tetraurelia	|	-1.2864661302	10.111572860	7.860947e-13	5.323157e-12
comp44055_c0	568	|	A0D5C0|Chromosome undetermined scaffold_38, whole genome shotgun sequence Tax=Paramecium tetraurelia	|	1.1078033510	5.385524709	8.289322e-13	5.609639e-12
comp40101_c0	2754	sp|Q28EB4|NP1L1_XENTR|Nucleosome assembly protein 1-like 1 OS=Xenopus tropicalis	A0EIN2|Chromosome undetermined scaffold_99, whole genome shotgun sequence Tax=Paramecium tetraurelia	GO:0005634|GO:0006334|nucleosome assembly|nucleus	-0.9602938539	6.048116252	8.387340e-13	5.672335e-12
comp43317_c0	5351	sp|Q9P7P0|YOL4_SCHPO|Uncharacterized acyltransferase C1718.04 OS=Schizosaccharomyces pombe (strain 972 / ATCC 24843)	A0BGA1|Chromosome undetermined scaffold_105, whole genome shotgun sequence Tax=Paramecium tetraurelia	GO:0008152|GO:0016746|metabolic process|transferase activity_ transferring acyl groups	-0.9932490559	6.000789191	8.420076e-13	5.690828e-12
comp39674_c0	1565	sp|C0SPB2|YWTG_BACSU|Putative metabolite transport protein ywtG OS=Bacillus subtilis (strain 168)	A0BG80|Chromosome undetermined scaffold_105, whole genome shotgun sequence Tax=Paramecium tetraurelia	GO:0016021|GO:0022857|GO:0055085|integral to membrane|transmembrane transport|transmembrane transporter activity	-0.9547912777	4.913922059	8.495721e-13	5.738281e-12
comp38371_c0	489	sp|P53590|SUCB2_PIG|Succinyl-CoA ligase [GDP-forming] subunit beta, mitochondrial (Fragment) OS=Sus scrofa	A0BED7|Chromosome undetermined scaffold_102, whole genome shotgun sequence Tax=Paramecium tetraurelia	|	-1.1170581400	7.203206060	8.700555e-13	5.872874e-12
comp41393_c0	2505	sp|P30597|CHS1_SCHPO|Chitin synthase 1 OS=Schizosaccharomyces pombe (strain 972 / ATCC 24843)	A0BI78|Chromosome undetermined scaffold_109, whole genome shotgun sequence Tax=Paramecium tetraurelia	GO:0004100|GO:0006031|chitin biosynthetic process|chitin synthase activity	1.0456231333	4.689561968	8.781760e-13	5.923901e-12
comp39932_c0	1636	sp|Q0WW26|COPG_ARATH|Coatomer subunit gamma OS=Arabidopsis thaliana	A0DIB1|Coatomer subunit gamma Tax=Paramecium tetraurelia	GO:0006886|GO:0016192|GO:0030117|intracellular protein transport|membrane coat|vesicle-mediated transport	-1.2731805539	2.365460871	8.921206e-13	6.011077e-12
comp40194_c0	3110	|	A0CIG0|Chromosome undetermined scaffold_19, whole genome shotgun sequence Tax=Paramecium tetraurelia	GO:0005515|protein binding	-0.9929290968	4.353297415	8.922381e-13	6.011077e-12
comp42978_c0	5162	sp|Q8YV57|Y2124_NOSS1|Uncharacterized WD repeat-containing protein all2124 OS=Nostoc sp. (strain PCC 7120 / UTEX 2576)	A0CEC3|Chromosome undetermined scaffold_170, whole genome shotgun sequence Tax=Paramecium tetraurelia	|	1.0167570396	4.515998892	8.972887e-13	6.041248e-12
comp24792_c0	398	|	A0CME2|Chromosome undetermined scaffold_21, whole genome shotgun sequence Tax=Paramecium tetraurelia	|	-1.1980769592	5.322942645	8.984438e-13	6.045170e-12
comp35502_c0	699	|	A0DW64|Chromosome undetermined scaffold_66, whole genome shotgun sequence Tax=Paramecium tetraurelia	|	-1.0563203477	3.725411917	9.882566e-13	6.645239e-12
comp35938_c0	731	|	|	|	-1.2279499298	2.692881023	1.027995e-12	6.908047e-12
comp40599_c1	765	sp|Q8K2I4|MANBA_MOUSE|Beta-mannosidase OS=Mus musculus	A0BV21|Chromosome undetermined scaffold_13, whole genome shotgun sequence Tax=Paramecium tetraurelia	|	2.3284305268	0.431434830	1.029063e-12	6.910824e-12
comp35852_c1	681	|	|	|	1.7864433154	1.295168991	1.038936e-12	6.972693e-12
comp52097_c0	2634	|	A0D427|Chromosome undetermined scaffold_37, whole genome shotgun sequence Tax=Paramecium tetraurelia	|	1.0057975481	4.382623900	1.047868e-12	7.028169e-12
comp37884_c0	1020	sp|Q5R8I8|PISD_PONAB|Phosphatidylserine decarboxylase proenzyme OS=Pongo abelii	A0DTR4|Chromosome undetermined scaffold_63, whole genome shotgun sequence Tax=Paramecium tetraurelia	GO:0004609|GO:0008654|phosphatidylserine decarboxylase activity|phospholipid biosynthetic process	-1.1000277994	3.795605428	1.054755e-12	7.069875e-12
comp37597_c0	1101	sp|Q9NVF9|EKI2_HUMAN|Ethanolamine kinase 2 OS=Homo sapiens	A0D0Z4|Chromosome undetermined scaffold_33, whole genome shotgun sequence Tax=Paramecium tetraurelia	|	-0.9911422028	5.566895661	1.057759e-12	7.085508e-12
comp46308_c0	1877	|	B0EV19|Putative uncharacterized protein Tax=Entamoeba dispar SAW760	GO:0005525|GO:0007049|cell cycle|GTP binding	0.9186519689	5.590707461	1.072331e-12	7.178569e-12
comp38446_c0	1404	sp|P01103|MYB_CHICK|Transcriptional activator Myb OS=Gallus gallus	A0DHI6|Chromosome undetermined scaffold_50, whole genome shotgun sequence Tax=Paramecium tetraurelia	|	1.0139595087	4.413150622	1.073944e-12	7.184809e-12
comp22955_c0	2050	sp|A0CNL9|PP2A2_PARTE|Serine/threonine-protein phosphatase PP2A catalytic subunit 2 OS=Paramecium tetraurelia	P48726|Serine/threonine-protein phosphatase PP2A catalytic subunit 1 Tax=Paramecium tetraurelia	GO:0016787|hydrolase activity	1.1756963508	7.035182114	1.102545e-12	7.371481e-12
comp39757_c0	1258	|	A0C113|Chromosome undetermined scaffold_140, whole genome shotgun sequence Tax=Paramecium tetraurelia	|	1.3035477849	2.475329015	1.105180e-12	7.384421e-12
comp37269_c0	814	|	A0C8Q2|Chromosome undetermined scaffold_159, whole genome shotgun sequence Tax=Paramecium tetraurelia	|	1.1391208435	3.375374799	1.131060e-12	7.552560e-12
comp37733_c0	1135	|	A0DNZ6|Chromosome undetermined scaffold_58, whole genome shotgun sequence Tax=Paramecium tetraurelia	|	1.0801856715	3.761591421	1.136482e-12	7.583970e-12
comp40277_c0	2212	sp|P40586|YIW2_YEAST|Uncharacterized protein YIR042C OS=Saccharomyces cerevisiae (strain ATCC 204508 / S288c)	H1GKW7|Putative uncharacterized protein Tax=Myroides odoratimimus	GO:0008080|N-acetyltransferase activity	-1.0302701758	4.138084993	1.159285e-12	7.731253e-12
comp39760_c0	2786	sp|Q1ZXF1|ECHM_DICDI|Probable enoyl-CoA hydratase, mitochondrial OS=Dictyostelium discoideum	A0BDS8|Chromosome undetermined scaffold_101, whole genome shotgun sequence Tax=Paramecium tetraurelia	GO:0003824|GO:0008152|catalytic activity|metabolic process	1.2176451783	8.107701192	1.168610e-12	7.788522e-12
comp35652_c0	663	|	A0C8S8|Chromosome undetermined scaffold_159, whole genome shotgun sequence Tax=Paramecium tetraurelia	|	-1.5535841556	1.524177723	1.177902e-12	7.845499e-12
comp31740_c0	8723	sp|Q3SZH6|TTLL9_BOVIN|Probable tubulin polyglutamylase TTLL9 OS=Bos taurus	A0DQ40|Chromosome undetermined scaffold_6, whole genome shotgun sequence Tax=Paramecium tetraurelia	GO:0006464|cellular protein modification process	1.1663593205	7.065480311	1.202209e-12	8.002343e-12
comp37407_c0	1526	|	|	|	1.3505363409	2.367831709	1.219760e-12	8.114053e-12
comp24230_c0	624	sp|C0H5F4|RBP2B_PLAF7|Reticulocyte binding protein 2 homolog b OS=Plasmodium falciparum (isolate 3D7)	H0YT36|Uncharacterized protein (Fragment) Tax=Taeniopygia guttata	|	2.3043681169	0.471987026	1.224253e-12	8.138815e-12
comp33750_c0	415	|	|	|	-1.6099184998	1.434092809	1.236353e-12	8.214081e-12
comp24500_c0	430	|	|	|	-1.7898710312	0.924381569	1.237647e-12	8.217508e-12
comp42414_c0	3409	sp|Q14123|PDE1C_HUMAN|Calcium/calmodulin-dependent 3',5'-cyclic nucleotide phosphodiesterase 1C OS=Homo sapiens	A0E1V7|Chromosome undetermined scaffold_74, whole genome shotgun sequence Tax=Paramecium tetraurelia	GO:0004114|GO:0007165|3'_5'-cyclic-nucleotide phosphodiesterase activity|signal transduction	-0.9162727082	5.195362128	1.247391e-12	8.277003e-12
comp37642_c0	923	sp|P52925|HMGB2_RAT|High mobility group protein B2 OS=Rattus norvegicus	Q24I70|HMG box family protein Tax=Tetrahymena thermophila SB210	|	1.1834054817	8.054662243	1.264343e-12	8.384215e-12
comp27666_c0	792	|	A0E584|Chromosome undetermined scaffold_79, whole genome shotgun sequence Tax=Paramecium tetraurelia	|	-1.3832559649	1.968546418	1.271973e-12	8.429514e-12
comp40465_c0	1470	sp|Q8NI08|NCOA7_HUMAN|Nuclear receptor coactivator 7 OS=Homo sapiens	A0BDM8|Chromosome undetermined scaffold_100, whole genome shotgun sequence Tax=Paramecium tetraurelia	GO:0016998|cell wall macromolecule catabolic process	1.0912089058	3.814210372	1.280389e-12	8.479967e-12
comp42286_c0	3808	sp|Q5E9X2|MP2K6_BOVIN|Dual specificity mitogen-activated protein kinase kinase 6 OS=Bos taurus	A0DFS7|Chromosome undetermined scaffold_49, whole genome shotgun sequence Tax=Paramecium tetraurelia	GO:0004672|GO:0005524|GO:0006468|ATP binding|protein kinase activity|protein phosphorylation	-1.0869037901	6.959399229	1.285398e-12	8.507807e-12
comp41613_c0	2286	|	Q24BY7|Putative uncharacterized protein Tax=Tetrahymena thermophila SB210	|	-1.1420931159	3.256377256	1.343127e-12	8.884331e-12
comp40457_c0	2572	sp|Q9WVJ3|CBPQ_MOUSE|Carboxypeptidase Q OS=Mus musculus	A0EIL7|Chromosome undetermined scaffold_99, whole genome shotgun sequence Tax=Paramecium tetraurelia	GO:0006508|GO:0008233|peptidase activity|proteolysis	-1.1857283977	6.823283680	1.350675e-12	8.928662e-12
comp39082_c0	1734	sp|Q86CS2|ATG1_DICDI|Serine/threonine-protein kinase atg1 OS=Dictyostelium discoideum	A0ECR0|Chromosome undetermined scaffold_9, whole genome shotgun sequence Tax=Paramecium tetraurelia	GO:0004672|GO:0005524|GO:0006468|ATP binding|protein kinase activity|protein phosphorylation	-1.3064675372	2.481368583	1.369997e-12	9.050726e-12
comp40835_c0	1454	|	A0DIG3|Chromosome undetermined scaffold_51, whole genome shotgun sequence Tax=Paramecium tetraurelia	|	-1.4081633171	2.118727943	1.373116e-12	9.065654e-12
comp37571_c0	3750	sp|P39730|IF2P_YEAST|Eukaryotic translation initiation factor 5B OS=Saccharomyces cerevisiae (strain ATCC 204508 / S288c)	A0CNW2|Chromosome undetermined scaffold_22, whole genome shotgun sequence Tax=Paramecium tetraurelia	GO:0003924|GO:0005525|GTP binding|GTPase activity	-1.2198979407	8.070654535	1.377907e-12	9.091599e-12
comp40062_c0	3861	sp|O76329|ACTNB_DICDI|Interaptin OS=Dictyostelium discoideum	A0BDR0|Chromosome undetermined scaffold_100, whole genome shotgun sequence Tax=Paramecium tetraurelia	|	1.1647904637	3.520850006	1.384566e-12	9.129833e-12
comp38219_c0	1157	|	|	|	1.4142559746	2.197869893	1.389429e-12	9.156178e-12
comp37929_c0	2673	sp|Q7MD16|LUXQ_VIBVY|Autoinducer 2 sensor kinase/phosphatase luxQ OS=Vibrio vulnificus (strain YJ016)	A0D8B9|Chromosome undetermined scaffold_40, whole genome shotgun sequence Tax=Paramecium tetraurelia	GO:0005524|ATP binding	-0.9411562029	5.153117734	1.424343e-12	9.380404e-12
comp39419_c0	867	sp|Q32KM6|MORN3_BOVIN|MORN repeat-containing protein 3 OS=Bos taurus	A0D0C5|Chromosome undetermined scaffold_33, whole genome shotgun sequence Tax=Paramecium tetraurelia	|	-2.0033971622	0.600649097	1.429787e-12	9.410387e-12
comp39776_c0	2098	sp|O49506|GLO5_ARATH|Peroxisomal (S)-2-hydroxy-acid oxidase GLO5 OS=Arabidopsis thaliana	A0DK64|Chromosome undetermined scaffold_54, whole genome shotgun sequence Tax=Paramecium tetraurelia	GO:0016491|oxidoreductase activity	-0.9113538738	5.403099923	1.475738e-12	9.706767e-12
comp42697_c1	1157	|	A0BY45|Chromosome undetermined scaffold_136, whole genome shotgun sequence Tax=Paramecium tetraurelia	|	-2.3861264793	0.126932803	1.562295e-12	1.026971e-11
comp38147_c0	2343	sp|Q6DBT3|TXD17_DANRE|Thioredoxin domain-containing protein 17 OS=Danio rerio	A0E2B2|Chromosome undetermined scaffold_74, whole genome shotgun sequence Tax=Paramecium tetraurelia	GO:0005622|GO:0008270|intracellular|zinc ion binding	-0.9453273418	4.887909282	1.587072e-12	1.042609e-11
comp22222_c0	1400	sp|Q86CS2|ATG1_DICDI|Serine/threonine-protein kinase atg1 OS=Dictyostelium discoideum	A0D5V0|Chromosome undetermined scaffold_39, whole genome shotgun sequence Tax=Paramecium tetraurelia	GO:0004672|GO:0005524|GO:0006468|ATP binding|protein kinase activity|protein phosphorylation	1.2207016819	3.123861523	1.588461e-12	1.042872e-11
comp38162_c0	1123	|	A0BZY0|Chromosome undetermined scaffold_14, whole genome shotgun sequence Tax=Paramecium tetraurelia	|	-1.0016116788	5.628984624	1.592503e-12	1.044876e-11
comp43110_c0	4610	sp|Q9R1S8|CAN7_MOUSE|Calpain-7 OS=Mus musculus	A0D938|Chromosome undetermined scaffold_41, whole genome shotgun sequence Tax=Paramecium tetraurelia	|	1.1853691832	6.265283070	1.595190e-12	1.045989e-11
comp35743_c0	473	sp|P02845|VIT2_CHICK|Vitellogenin-2 OS=Gallus gallus	B4LTY7|GJ17802 Tax=Drosophila virilis	|	-0.9385444638	5.022232483	1.660331e-12	1.088027e-11
comp35658_c0	4229	|	A0D643|Chromosome undetermined scaffold_39, whole genome shotgun sequence Tax=Paramecium tetraurelia	|	1.2387628654	2.751699268	1.699112e-12	1.112750e-11
comp23351_c0	652	sp|Q54VY3|Y6355_DICDI|Putative uncharacterized protein DDB_G0280065 OS=Dictyostelium discoideum	E3WQA0|Putative uncharacterized protein Tax=Anopheles darlingi	|	-0.9643437922	4.678347938	1.705607e-12	1.116311e-11
comp55826_c0	1486	sp|Q7M3S9|RNGB_DICDI|RING finger protein B OS=Dictyostelium discoideum	A0EAM7|Chromosome undetermined scaffold_86, whole genome shotgun sequence Tax=Paramecium tetraurelia	|	-1.1071367766	3.368092658	1.717325e-12	1.122977e-11
comp43993_c0	1105	sp|Q4U0Y4|NPL1A_XENLA|Nucleosome assembly protein 1-like 1-A OS=Xenopus laevis	A0D1R2|Chromosome undetermined scaffold_34, whole genome shotgun sequence Tax=Paramecium tetraurelia	GO:0005634|GO:0006334|nucleosome assembly|nucleus	-1.2235795055	8.543837052	1.717920e-12	1.122977e-11
comp36402_c1	267	sp|Q9S9N1|HSP7E_ARATH|Heat shock 70 kDa protein 5 OS=Arabidopsis thaliana	Q3SD87|Chromosome undetermined scaffold_33, whole genome shotgun sequence Tax=Paramecium	|	1.5554761110	2.596753520	1.761064e-12	1.150468e-11
comp25646_c0	2307	sp|Q29LW1|MTE13_DROPS|Methyltransferase-like protein 13 OS=Drosophila pseudoobscura pseudoobscura	A0CMA4|Chromosome undetermined scaffold_21, whole genome shotgun sequence Tax=Paramecium tetraurelia	|	-0.9407880858	5.193783933	1.764527e-12	1.152017e-11
comp41176_c0	2369	|	A0CFE0|Chromosome undetermined scaffold_175, whole genome shotgun sequence Tax=Paramecium tetraurelia	|	0.9197946001	5.457288255	1.827872e-12	1.192635e-11
comp41759_c0	2438	sp|Q2M3R5|S35G1_HUMAN|Solute carrier family 35 member G1 OS=Homo sapiens	A0E800|Chromosome undetermined scaffold_82, whole genome shotgun sequence Tax=Paramecium tetraurelia	|	-0.9331838672	5.061478544	1.917863e-12	1.250579e-11
comp42824_c0	1696	|	A0CF47|Chromosome undetermined scaffold_174, whole genome shotgun sequence Tax=Paramecium tetraurelia	|	-1.3423448516	2.052960277	1.922720e-12	1.252972e-11
comp38915_c0	1530	sp|P50944|AVT4_YEAST|Vacuolar amino acid transporter 4 OS=Saccharomyces cerevisiae (strain ATCC 204508 / S288c)	A0DFF8|Chromosome undetermined scaffold_49, whole genome shotgun sequence Tax=Paramecium tetraurelia	|	1.4608748731	2.005860621	1.924651e-12	1.253457e-11
comp23344_c0	4237	sp|Q25802|RPOC2_PLAF7|DNA-directed RNA polymerase subunit beta'' OS=Plasmodium falciparum (isolate 3D7)	H7CDJ5|DNA-directed RNA polymerase D subunit Tax=Plasmodium vivax	|	1.1780740321	7.294970190	1.983697e-12	1.291115e-11
comp37451_c0	1248	|	A0DZT6|Chromosome undetermined scaffold_70, whole genome shotgun sequence Tax=Paramecium tetraurelia	|	1.0288161701	4.082301615	1.996035e-12	1.298345e-11
comp32949_c0	1915	sp|O76329|ACTNB_DICDI|Interaptin OS=Dictyostelium discoideum	A0CCV0|Chromosome undetermined scaffold_168, whole genome shotgun sequence Tax=Paramecium tetraurelia	|	1.1103807069	3.760186149	2.015535e-12	1.310222e-11
comp36177_c0	2760	sp|P59268|ZDHC9_MOUSE|Palmitoyltransferase ZDHHC9 OS=Mus musculus	A0BCM6|Chromosome undetermined scaffold_10, whole genome shotgun sequence Tax=Paramecium tetraurelia	GO:0008270|zinc ion binding	0.9210775256	5.813963182	2.155084e-12	1.400075e-11
comp43471_c0	4522	|	|	|	1.0523675476	3.812272132	2.161689e-12	1.403502e-11
comp42989_c0	9029	sp|Q92824|PCSK5_HUMAN|Proprotein convertase subtilisin/kexin type 5 OS=Homo sapiens	A0C3A2|Chromosome undetermined scaffold_146, whole genome shotgun sequence Tax=Paramecium tetraurelia	|	1.1009771402	5.068776111	2.211058e-12	1.434673e-11
comp36407_c0	551	sp|Q7Y0F2|NRX12_ORYSJ|Probable nucleoredoxin 1-2 OS=Oryza sativa subsp. japonica	A0BJR9|Chromosome undetermined scaffold_110, whole genome shotgun sequence Tax=Paramecium tetraurelia	|	-1.0815578038	3.368854315	2.215302e-12	1.436545e-11
comp40133_c0	1841	sp|Q8BWQ5|DCLK3_MOUSE|Serine/threonine-protein kinase DCLK3 OS=Mus musculus	A0CMZ4|Chromosome undetermined scaffold_22, whole genome shotgun sequence Tax=Paramecium tetraurelia	GO:0004672|GO:0005524|GO:0006468|ATP binding|protein kinase activity|protein phosphorylation	-0.9686620229	4.513924344	2.232057e-12	1.446521e-11
comp42289_c1	940	|	UPI00006CC8FA|UPI00006CC8FA related cluster Tax=unknown	|	-1.5455546140	1.584293867	2.264654e-12	1.466746e-11
comp36463_c0	1265	sp|Q54KW6|Y8887_DICDI|Putative uncharacterized protein DDB_G0287113 OS=Dictyostelium discoideum	A0CUM1|Chromosome undetermined scaffold_28, whole genome shotgun sequence Tax=Paramecium tetraurelia	|	-1.1378403767	6.282988041	2.291524e-12	1.483239e-11
comp21798_c0	685	|	Q23GE9|Bromodomain containing protein Tax=Tetrahymena thermophila SB210	|	1.5754603016	1.509317640	2.322738e-12	1.502521e-11
comp40421_c1	1147	sp|B5DGH9|EIF3E_SALSA|Eukaryotic translation initiation factor 3 subunit E OS=Salmo salar	A0D3M3|Chromosome undetermined scaffold_36, whole genome shotgun sequence Tax=Paramecium tetraurelia	GO:0005515|protein binding	-0.9739807500	5.619373102	2.355525e-12	1.522797e-11
comp37912_c0	1575	sp|Q9LTD8|Y5279_ARATH|DUF21 domain-containing protein At5g52790 OS=Arabidopsis thaliana	A0C729|Chromosome undetermined scaffold_154, whole genome shotgun sequence Tax=Paramecium tetraurelia	|	-1.2309020477	6.594993575	2.363566e-12	1.527061e-11
comp36333_c1	1052	sp|P34102|PK3_DICDI|Protein kinase 3 OS=Dictyostelium discoideum	A0E7B2|Chromosome undetermined scaffold_80, whole genome shotgun sequence Tax=Paramecium tetraurelia	GO:0004672|GO:0005524|GO:0006468|ATP binding|protein kinase activity|protein phosphorylation	-1.0444368624	3.743480373	2.384980e-12	1.539953e-11
comp42179_c0	3896	sp|Q54WH2|FORA_DICDI|Formin-A OS=Dictyostelium discoideum	A0C4X2|Chromosome undetermined scaffold_15, whole genome shotgun sequence Tax=Paramecium tetraurelia	|	1.0981793219	4.949615193	2.434355e-12	1.570873e-11
comp42651_c0	3154	sp|Q54PV7|EIF2A_DICDI|Eukaryotic translation initiation factor 2A OS=Dictyostelium discoideum	A0BFV8|Chromosome undetermined scaffold_105, whole genome shotgun sequence Tax=Paramecium tetraurelia	|	-1.2008578428	8.725361632	2.445427e-12	1.577054e-11
comp38954_c0	1354	sp|P50532|SMC4_XENLA|Structural maintenance of chromosomes protein 4 OS=Xenopus laevis	A0BUE4|Chromosome undetermined scaffold_129, whole genome shotgun sequence Tax=Paramecium tetraurelia	|	0.9145316804	6.057670864	2.481093e-12	1.599078e-11
comp35720_c0	1122	sp|Q29048|VATA_PIG|V-type proton ATPase catalytic subunit A OS=Sus scrofa	H3IRS4|Uncharacterized protein Tax=Strongylocentrotus purpuratus	GO:0005524|ATP binding	1.2124481508	3.492314759	2.538330e-12	1.634970e-11
comp25417_c0	274	sp|Q9P7M5|NOP10_SCHPO|H/ACA ribonucleoprotein complex subunit 3 OS=Schizosaccharomyces pombe (strain 972 / ATCC 24843)	A0BMU7|Chromosome undetermined scaffold_117, whole genome shotgun sequence Tax=Paramecium tetraurelia	GO:0001522|GO:0030515|GO:0042254|GO:0072588|box H/ACA RNP complex|pseudouridine synthesis|ribosome biogenesis|snoRNA binding	-1.1175534380	3.434697138	2.568791e-12	1.653523e-11
comp37624_c1	241	|	|	|	-1.0314349279	3.602552034	2.570268e-12	1.653523e-11
comp43658_c0	8632	sp|Q92616|GCN1L_HUMAN|Translational activator GCN1 OS=Homo sapiens	A0DI43|Chromosome undetermined scaffold_51, whole genome shotgun sequence Tax=Paramecium tetraurelia	|	-1.0732311632	6.598267488	2.631464e-12	1.691861e-11
comp34319_c0	521	|	A0C6D6|Chromosome undetermined scaffold_152, whole genome shotgun sequence Tax=Paramecium tetraurelia	|	2.2140551311	0.513836252	2.634912e-12	1.693048e-11
comp38973_c0	1359	sp|Q54VY3|Y6355_DICDI|Putative uncharacterized protein DDB_G0280065 OS=Dictyostelium discoideum	A0ED15|Chromosome undetermined scaffold_9, whole genome shotgun sequence Tax=Paramecium tetraurelia	GO:0005515|protein binding	-1.1739945205	6.001896620	2.660434e-12	1.708407e-11
comp35893_c0	3546	|	|	|	-1.0012687939	4.023788519	2.863119e-12	1.837444e-11
comp34372_c0	403	|	A0E6A6|Chromosome undetermined scaffold_8, whole genome shotgun sequence Tax=Paramecium tetraurelia	|	-1.1724575695	6.794059464	2.968502e-12	1.903917e-11
comp40495_c0	1845	sp|Q3TY86|AIFM3_MOUSE|Apoptosis-inducing factor 3 OS=Mus musculus	A0CYB1|Chromosome undetermined scaffold_31, whole genome shotgun sequence Tax=Paramecium tetraurelia	GO:0016491|GO:0050660|GO:0051537|GO:0055114|2 iron_ 2 sulfur cluster binding|flavin adenine dinucleotide binding|oxidation-reduction process|oxidoreductase activity	-1.1119290329	7.260912679	3.033784e-12	1.944520e-11
comp38809_c0	1169	|	A0C6L4|Chromosome undetermined scaffold_152, whole genome shotgun sequence Tax=Paramecium tetraurelia	|	0.9983318854	5.664774950	3.035492e-12	1.944520e-11
comp47595_c0	1073	|	A0CY58|Chromosome undetermined scaffold_30, whole genome shotgun sequence Tax=Paramecium tetraurelia	|	0.9954613589	4.282074009	3.057779e-12	1.957609e-11
comp37856_c0	1368	|	A0CVT5|Chromosome undetermined scaffold_299, whole genome shotgun sequence Tax=Paramecium tetraurelia	|	1.2967725214	2.300013248	3.137511e-12	2.007437e-11
comp39780_c0	1309	|	A0CDW1|Chromosome undetermined scaffold_17, whole genome shotgun sequence Tax=Paramecium tetraurelia	|	1.2481731305	2.540799063	3.143105e-12	2.009798e-11
comp40087_c3	1455	|	H7CDZ0|DNA-directed RNA polymerase D subunit Tax=Plasmodium gallinaceum	|	1.7663517318	1.157531676	3.174492e-12	2.027896e-11
comp40197_c0	1657	sp|Q8N653|LZTR1_HUMAN|Leucine-zipper-like transcriptional regulator 1 OS=Homo sapiens	A0D728|Chromosome undetermined scaffold_4, whole genome shotgun sequence Tax=Paramecium tetraurelia	GO:0005515|protein binding	-1.0204688282	3.890950547	3.175250e-12	2.027896e-11
comp31948_c0	632	|	|	|	-1.6019153619	1.284850629	3.245330e-12	2.071399e-11
comp35706_c0	833	|	|	|	1.2871681799	2.610109135	3.277183e-12	2.090466e-11
comp32293_c0	1023	|	|	|	1.3800450284	2.591445386	3.482781e-12	2.220273e-11
[truncated: 8,901 more rows]
